# Supplementary material for: Leveraging drought risk reduction for sustainable food, soil and climate via soil organic carbon sequestration
Source: Sci Rep. 2019 Dec 24;9:19744. doi: 10.1038/s41598-019-55835-y (PMC6930204; doi:10.1038/s41598-019-55835-y)
Supplement: Supplementary file 2 — Supplementary Information [file 41598_2019_55835_MOESM2_ESM.xlsx]

## Sheet: grid_cell_level_data
-----List of variables-----
01 Long(deg), Longitude (degree)
02 Lati(deg), Latitude (degree)
03 CtryCode, Country code
04 CtryName, Country name
05 RegCode, Region code
06 RegName, Region name
07 ClimBin, Climate bin
08 PotYldAv(t/ha), Potential yield circa the year 2000 (t/ha, the area-weighted average across the four crops)
09 YldAv(t/ha), Actual average yield circa the year 2000 (t/ha), the area-weighted average across the four crops
10 GapYldAv(%PotYldAv), Yield gap (% to potential yield)
11 PotYldDryRltv(%YldAv), Dry-year average yield when drought tolerance gap is closed (% to actual average yield)
12 YldDryRltv(%YldAv), Dry-year average yield when the current drought tolerance gap is assumed (% to actual average yield)
13 GapYldDryRltv(%point_in_YldAv), Drought tolerance gap (% point relative to actual average yield)
14 AreaHvst(ha), Harvested area (ha, the data for the four crops are aggregated)
15 AwtTSOC(kgC/m^2), Topsoil organic carbon content (kgC/m^2)
16 IrriInt(FrAreaHvst), Irrigation intensity (fraction relative to harvested area, the area-weighted average across the four crops)
---------------------------
Long(deg)	Lati(deg)	CtryCode	CtryName	RegCode	RegName	ClimBin	PotYldAv(t/ha)	YldAv(t/ha)	GapYldAv(%PotYldAv)	PotYldDryRltv(%YldAv)	YldDryRltv(%YldAv)	GapYldDryRltv(%point_in_YldAv)	AreaHvst(ha)	AwtTSOC(kgC/m^2)	IrriInt(FrAreaHvst)
290.25	-55.25	152	Chile	2	Latin_America_and_Caribbean	28	8.816	-999	-999	116.652	-999	-999	174	4.591	0
290.75	-55.25	152	Chile	2	Latin_America_and_Caribbean	27	9.075	-999	-999	118.884	-999	-999	165	4.591	0
291.25	-55.25	152	Chile	2	Latin_America_and_Caribbean	27	9.075	-999	-999	118.884	-999	-999	147	4.591	0
291.75	-55.25	152	Chile	2	Latin_America_and_Caribbean	26	9.306	-999	-999	119.45	-999	-999	147	4.591	0
288.75	-54.75	152	Chile	2	Latin_America_and_Caribbean	35	8.928	-999	-999	115.452	-999	-999	149	4.591	0
289.25	-54.75	152	Chile	2	Latin_America_and_Caribbean	35	8.928	-999	-999	115.452	-999	-999	149	4.463	0
289.75	-54.75	152	Chile	2	Latin_America_and_Caribbean	35	8.928	-999	-999	115.452	-999	-999	149	3.608	0
290.25	-54.75	152	Chile	2	Latin_America_and_Caribbean	35	8.928	-999	-999	115.452	-999	-999	149	3.714	0
290.75	-54.75	152	Chile	2	Latin_America_and_Caribbean	35	8.928	-999	-999	115.452	-999	-999	164	5.068	0
291.25	-54.75	152	Chile	2	Latin_America_and_Caribbean	35	8.928	-999	-999	115.452	-999	-999	174	8.3	0
287.75	-54.25	152	Chile	2	Latin_America_and_Caribbean	40	11.207	-999	-999	114.006	-999	-999	151	4.591	0
288.25	-54.25	152	Chile	2	Latin_America_and_Caribbean	39	8.049	-999	-999	112.023	-999	-999	181	4.591	0
288.75	-54.25	152	Chile	2	Latin_America_and_Caribbean	35	8.928	-999	-999	115.452	-999	-999	151	4.591	0
289.25	-54.25	152	Chile	2	Latin_America_and_Caribbean	34	8.865	-999	-999	116.459	-999	-999	226	4.591	0
289.75	-54.25	152	Chile	2	Latin_America_and_Caribbean	35	8.928	-999	-999	115.452	-999	-999	201	7.124	0
290.25	-54.25	152	Chile	2	Latin_America_and_Caribbean	34	8.865	-999	-999	116.459	-999	-999	188	7.98	0
290.75	-54.25	152	Chile	2	Latin_America_and_Caribbean	34	8.865	-999	-999	116.459	-999	-999	215	6.22	0
291.25	-54.25	152	Chile	2	Latin_America_and_Caribbean	34	8.865	3.2	36.097	116.459	86.247	30.212	151	7.115	0
286.75	-53.75	152	Chile	2	Latin_America_and_Caribbean	40	11.207	-999	-999	114.006	-999	-999	153	4.514	0
287.25	-53.75	152	Chile	2	Latin_America_and_Caribbean	40	11.207	-999	-999	114.006	-999	-999	153	3.609	0
287.75	-53.75	152	Chile	2	Latin_America_and_Caribbean	40	11.207	-999	-999	114.006	-999	-999	165	4.563	0
288.25	-53.75	152	Chile	2	Latin_America_and_Caribbean	38	8.869	-999	-999	114.269	-999	-999	191	4.587	0
288.75	-53.75	152	Chile	2	Latin_America_and_Caribbean	35	8.928	-999	-999	115.452	-999	-999	214	7.437	0
289.25	-53.75	152	Chile	2	Latin_America_and_Caribbean	35	8.928	-999	-999	115.452	-999	-999	305	6.359	0
290.25	-53.75	152	Chile	2	Latin_America_and_Caribbean	34	8.865	-999	-999	116.459	-999	-999	305	6.431	0
290.75	-53.75	152	Chile	2	Latin_America_and_Caribbean	34	8.865	-999	-999	116.459	-999	-999	379	7.515	0
291.25	-53.75	152	Chile	2	Latin_America_and_Caribbean	34	8.865	2.267	25.572	116.459	113.058	3.401	174	7.823	0
286.25	-53.25	152	Chile	2	Latin_America_and_Caribbean	40	11.207	-999	-999	114.006	-999	-999	232	4.591	0
286.75	-53.25	152	Chile	2	Latin_America_and_Caribbean	40	11.207	-999	-999	114.006	-999	-999	154	4.591	0
287.25	-53.25	152	Chile	2	Latin_America_and_Caribbean	40	11.207	-999	-999	114.006	-999	-999	176	4.572	0
287.75	-53.25	152	Chile	2	Latin_America_and_Caribbean	40	11.207	-999	-999	114.006	-999	-999	201	4.556	0
288.25	-53.25	152	Chile	2	Latin_America_and_Caribbean	38	8.869	-999	-999	114.269	-999	-999	199	5.852	0
288.75	-53.25	152	Chile	2	Latin_America_and_Caribbean	35	8.928	-999	-999	115.452	-999	-999	368	6.911	0
289.25	-53.25	152	Chile	2	Latin_America_and_Caribbean	35	8.928	-999	-999	115.452	-999	-999	463	5.595	0
289.75	-53.25	152	Chile	2	Latin_America_and_Caribbean	44	6.257	-999	-999	107.115	-999	-999	463	7.717	0
290.25	-53.25	152	Chile	2	Latin_America_and_Caribbean	44	6.257	-999	-999	107.115	-999	-999	643	7.434	0
290.75	-53.25	152	Chile	2	Latin_America_and_Caribbean	33	6.606	-999	-999	116.326	-999	-999	666	7.439	0
291.25	-53.25	152	Chile	2	Latin_America_and_Caribbean	33	6.606	-999	-999	116.326	-999	-999	360	7.473	0
286.25	-52.75	152	Chile	2	Latin_America_and_Caribbean	40	11.207	-999	-999	114.006	-999	-999	156	4.591	0
286.75	-52.75	152	Chile	2	Latin_America_and_Caribbean	40	11.207	-999	-999	114.006	-999	-999	169	4.354	0
287.25	-52.75	152	Chile	2	Latin_America_and_Caribbean	40	11.207	-999	-999	114.006	-999	-999	195	6.603	0
287.75	-52.75	152	Chile	2	Latin_America_and_Caribbean	40	11.207	-999	-999	114.006	-999	-999	156	4.998	0
288.25	-52.75	152	Chile	2	Latin_America_and_Caribbean	38	8.869	-999	-999	114.269	-999	-999	424	6.152	0
288.75	-52.75	152	Chile	2	Latin_America_and_Caribbean	34	8.865	-999	-999	116.459	-999	-999	513	7.618	0
289.25	-52.75	152	Chile	2	Latin_America_and_Caribbean	34	8.865	-999	-999	116.459	-999	-999	553	7.789	0
289.75	-52.75	152	Chile	2	Latin_America_and_Caribbean	33	6.606	-999	-999	116.326	-999	-999	469	7.799	0
290.25	-52.75	152	Chile	2	Latin_America_and_Caribbean	43	4.655	-999	-999	109.593	-999	-999	402	7.442	0
290.75	-52.75	152	Chile	2	Latin_America_and_Caribbean	43	4.655	-999	-999	109.593	-999	-999	379	7.428	0
291.25	-52.75	152	Chile	2	Latin_America_and_Caribbean	43	4.655	-999	-999	109.593	-999	-999	170	7.428	0
285.25	-52.25	152	Chile	2	Latin_America_and_Caribbean	40	11.207	-999	-999	114.006	-999	-999	158	10.161	0
285.75	-52.25	152	Chile	2	Latin_America_and_Caribbean	40	11.207	-999	-999	114.006	-999	-999	158	5.982	0
286.25	-52.25	152	Chile	2	Latin_America_and_Caribbean	40	11.207	-999	-999	114.006	-999	-999	158	4.591	0
286.75	-52.25	152	Chile	2	Latin_America_and_Caribbean	40	11.207	-999	-999	114.006	-999	-999	171	5.27	0
287.25	-52.25	152	Chile	2	Latin_America_and_Caribbean	40	11.207	-999	-999	114.006	-999	-999	158	9.636	0
287.75	-52.25	152	Chile	2	Latin_America_and_Caribbean	40	11.207	2.084	18.596	114.006	105.629	8.377	237	6.128	0
288.25	-52.25	152	Chile	2	Latin_America_and_Caribbean	36	8.596	1.978	23.011	118.153	100.613	17.54	495	7.367	0
288.75	-52.25	152	Chile	2	Latin_America_and_Caribbean	34	8.865	1.156	13.04	116.459	92.506	23.953	647	7.064	0
289.25	-52.25	152	Chile	2	Latin_America_and_Caribbean	33	6.606	0.878	13.291	116.326	84.351	31.975	343	7.68	0
289.75	-52.25	152	Chile	2	Latin_America_and_Caribbean	43	4.655	1.132	24.318	109.593	95.5	14.093	246	6.621	0
290.25	-52.25	152	Chile	2	Latin_America_and_Caribbean	43	4.655	0.953	20.473	109.593	98.051	11.542	227	5.879	0
290.75	-52.25	152	Chile	2	Latin_America_and_Caribbean	43	4.655	-999	-999	109.593	-999	-999	246	2.864	0
291.25	-52.25	32	Argentina	2	Latin_America_and_Caribbean	43	4.655	-999	-999	109.593	-999	-999	387	3.361	0
285.75	-51.75	152	Chile	2	Latin_America_and_Caribbean	40	11.207	-999	-999	114.006	-999	-999	200	4.591	0
286.25	-51.75	152	Chile	2	Latin_America_and_Caribbean	40	11.207	-999	-999	114.006	-999	-999	160	4.552	0
286.75	-51.75	152	Chile	2	Latin_America_and_Caribbean	40	11.207	-999	-999	114.006	-999	-999	160	4.86	0
287.25	-51.75	152	Chile	2	Latin_America_and_Caribbean	39	8.049	-999	-999	112.023	-999	-999	447	6.733	0.299
287.75	-51.75	152	Chile	2	Latin_America_and_Caribbean	36	8.596	1.659	19.3	118.153	85.791	32.362	668	5.654	0.052
288.25	-51.75	32	Argentina	2	Latin_America_and_Caribbean	34	8.865	0.923	10.412	116.459	104.098	12.361	503	7.449	0
288.75	-51.75	32	Argentina	2	Latin_America_and_Caribbean	33	6.606	0.583	8.825	116.326	-999	-999	373	16.121	0
289.75	-51.75	32	Argentina	2	Latin_America_and_Caribbean	43	4.655	0.395	8.485	109.593	-999	-999	180	8.82	0
290.25	-51.75	32	Argentina	2	Latin_America_and_Caribbean	43	4.655	0.691	14.844	109.593	-999	-999	224	5.681	0
285.25	-51.25	152	Chile	2	Latin_America_and_Caribbean	40	11.207	-999	-999	114.006	-999	-999	162	4.591	0
285.75	-51.25	152	Chile	2	Latin_America_and_Caribbean	40	11.207	-999	-999	114.006	-999	-999	162	4.591	0
286.25	-51.25	152	Chile	2	Latin_America_and_Caribbean	40	11.207	-999	-999	114.006	-999	-999	162	4.591	0
286.75	-51.25	152	Chile	2	Latin_America_and_Caribbean	28	8.816	-999	-999	116.652	-999	-999	194	5.236	0
287.25	-51.25	152	Chile	2	Latin_America_and_Caribbean	35	8.928	1.49	16.689	115.452	100.691	14.761	231	7.193	0
287.75	-51.25	32	Argentina	2	Latin_America_and_Caribbean	33	6.606	2.011	30.442	116.326	108.297	8.029	542	6.826	0
285.25	-50.75	152	Chile	2	Latin_America_and_Caribbean	40	11.207	-999	-999	114.006	-999	-999	163	4.591	0
285.75	-50.75	152	Chile	2	Latin_America_and_Caribbean	39	8.049	-999	-999	112.023	-999	-999	163	4.591	0
286.25	-50.75	152	Chile	2	Latin_America_and_Caribbean	28	8.816	-999	-999	116.652	-999	-999	163	4.591	0
287.25	-50.75	152	Chile	2	Latin_America_and_Caribbean	34	8.865	0.722	8.144	116.459	81.624	34.835	196	7.518	0
287.75	-50.75	32	Argentina	2	Latin_America_and_Caribbean	33	6.606	0.331	5.011	116.326	85.72	30.606	196	4.257	0
284.75	-50.25	152	Chile	2	Latin_America_and_Caribbean	39	8.049	-999	-999	112.023	-999	-999	165	10.161	0
285.25	-50.25	152	Chile	2	Latin_America_and_Caribbean	38	8.869	-999	-999	114.269	-999	-999	165	4.591	0
285.75	-50.25	152	Chile	2	Latin_America_and_Caribbean	36	8.596	-999	-999	118.153	-999	-999	165	4.591	0
284.75	-49.75	152	Chile	2	Latin_America_and_Caribbean	37	9.53	-999	-999	123.664	-999	-999	167	4.591	0
285.25	-49.75	152	Chile	2	Latin_America_and_Caribbean	35	8.928	-999	-999	115.452	-999	-999	167	4.591	0
285.75	-49.75	152	Chile	2	Latin_America_and_Caribbean	34	8.865	-999	-999	116.459	-999	-999	214	4.591	0
284.75	-49.25	152	Chile	2	Latin_America_and_Caribbean	37	9.53	-999	-999	123.664	-999	-999	168	5.058	0
285.25	-49.25	152	Chile	2	Latin_America_and_Caribbean	34	8.865	-999	-999	116.459	-999	-999	230	4.591	0
285.75	-49.25	152	Chile	2	Latin_America_and_Caribbean	33	6.606	-999	-999	116.326	-999	-999	443	4.591	0
286.25	-49.25	152	Chile	2	Latin_America_and_Caribbean	23	5.078	-999	-999	128.022	-999	-999	236	1.966	0
284.75	-48.75	152	Chile	2	Latin_America_and_Caribbean	49	13.438	-999	-999	108.711	-999	-999	227	5.286	0
285.25	-48.75	152	Chile	2	Latin_America_and_Caribbean	48	13.728	-999	-999	107.574	-999	-999	243	4.591	0
285.75	-48.75	152	Chile	2	Latin_America_and_Caribbean	35	8.928	-999	-999	115.452	-999	-999	484	3.953	0
168.25	-46.25	554	New_Zealand	8	Southeast_Asia_and_Oceania	48	13.728	-999	-999	107.574	-999	-999	1644	5.216	0
168.75	-46.25	554	New_Zealand	8	Southeast_Asia_and_Oceania	48	13.728	-999	-999	107.574	-999	-999	1314	5.645	0
169.25	-46.25	554	New_Zealand	8	Southeast_Asia_and_Oceania	48	13.728	-999	-999	107.574	-999	-999	1556	5.003	0
169.75	-46.25	554	New_Zealand	8	Southeast_Asia_and_Oceania	47	11.114	-999	-999	110.852	-999	-999	918	4.605	0
167.75	-45.75	554	New_Zealand	8	Southeast_Asia_and_Oceania	49	13.438	-999	-999	108.711	-999	-999	1811	6.607	0
168.25	-45.75	554	New_Zealand	8	Southeast_Asia_and_Oceania	48	13.728	-999	-999	107.574	-999	-999	2493	5.349	0
168.75	-45.75	554	New_Zealand	8	Southeast_Asia_and_Oceania	47	11.114	-999	-999	110.852	-999	-999	984	4.487	0
169.25	-45.75	554	New_Zealand	8	Southeast_Asia_and_Oceania	47	11.114	-999	-999	110.852	-999	-999	866	4.568	0.073
169.75	-45.75	554	New_Zealand	8	Southeast_Asia_and_Oceania	47	11.114	-999	-999	110.852	-999	-999	888	5.493	0.02
170.25	-45.75	554	New_Zealand	8	Southeast_Asia_and_Oceania	46	10.01	-999	-999	112.899	-999	-999	1197	4.988	0.008
170.75	-45.75	554	New_Zealand	8	Southeast_Asia_and_Oceania	45	8.923	-999	-999	111.712	-999	-999	908	4.815	0.059
167.75	-45.25	554	New_Zealand	8	Southeast_Asia_and_Oceania	40	11.207	-999	-999	114.006	-999	-999	460	6.612	0
168.75	-45.25	554	New_Zealand	8	Southeast_Asia_and_Oceania	36	8.596	-999	-999	118.153	-999	-999	182	5.596	0
169.25	-45.25	554	New_Zealand	8	Southeast_Asia_and_Oceania	44	6.257	-999	-999	107.115	-999	-999	460	3.007	0.408
169.75	-45.25	554	New_Zealand	8	Southeast_Asia_and_Oceania	44	6.257	-999	-999	107.115	-999	-999	2528	3.537	0.283
170.25	-45.25	554	New_Zealand	8	Southeast_Asia_and_Oceania	45	8.923	-999	-999	111.712	-999	-999	2486	4.405	0.202
170.75	-45.25	554	New_Zealand	8	Southeast_Asia_and_Oceania	45	8.923	-999	-999	111.712	-999	-999	1808	4.324	0
169.25	-44.75	554	New_Zealand	8	Southeast_Asia_and_Oceania	46	10.01	-999	-999	112.899	-999	-999	434	4.015	0.437
170.25	-44.75	554	New_Zealand	8	Southeast_Asia_and_Oceania	34	8.865	-999	-999	116.459	-999	-999	183	4.11	0
170.75	-44.75	554	New_Zealand	8	Southeast_Asia_and_Oceania	45	8.923	-999	-999	111.712	-999	-999	1543	4.663	0.213
170.25	-44.25	554	New_Zealand	8	Southeast_Asia_and_Oceania	45	8.923	-999	-999	111.712	-999	-999	561	5.501	0.341
170.75	-44.25	554	New_Zealand	8	Southeast_Asia_and_Oceania	46	10.01	-999	-999	112.899	-999	-999	861	4.403	0.325
171.25	-44.25	554	New_Zealand	8	Southeast_Asia_and_Oceania	56	9.868	-999	-999	107.197	-999	-999	1996	5.283	0.274
287.75	-44.25	152	Chile	2	Latin_America_and_Caribbean	40	11.207	-999	-999	114.006	-999	-999	277	12.528	0
288.25	-44.25	32	Argentina	2	Latin_America_and_Caribbean	40	11.207	2.565	22.887	114.006	100.644	13.362	246	10.089	0
170.75	-43.75	554	New_Zealand	8	Southeast_Asia_and_Oceania	39	8.049	-999	-999	112.023	-999	-999	186	4.364	0
171.25	-43.75	554	New_Zealand	8	Southeast_Asia_and_Oceania	48	13.728	-999	-999	107.574	-999	-999	926	5.778	0.302
171.75	-43.75	554	New_Zealand	8	Southeast_Asia_and_Oceania	56	9.868	-999	-999	107.197	-999	-999	2271	6.134	0.272
172.25	-43.75	554	New_Zealand	8	Southeast_Asia_and_Oceania	55	9.054	-999	-999	107.558	-999	-999	2871	7.064	0.096
172.75	-43.75	554	New_Zealand	8	Southeast_Asia_and_Oceania	55	9.054	-999	-999	107.558	-999	-999	534	5.528	0.36
287.25	-43.75	152	Chile	2	Latin_America_and_Caribbean	50	10.371	-999	-999	112.995	-999	-999	356	16.976	0
287.75	-43.75	152	Chile	2	Latin_America_and_Caribbean	40	11.207	3.62	32.301	114.006	100.087	13.919	446	16.637	0
288.25	-43.75	32	Argentina	2	Latin_America_and_Caribbean	49	13.438	2.303	17.138	108.711	112.016	1	186	9.058	0
171.75	-43.25	554	New_Zealand	8	Southeast_Asia_and_Oceania	49	13.438	-999	-999	108.711	-999	-999	937	5.001	0.332
172.25	-43.25	554	New_Zealand	8	Southeast_Asia_and_Oceania	47	11.114	-999	-999	110.852	-999	-999	2293	5.775	0.106
172.75	-43.25	554	New_Zealand	8	Southeast_Asia_and_Oceania	55	9.054	-999	-999	107.558	-999	-999	9996	4.189	0.016
285.75	-43.25	152	Chile	2	Latin_America_and_Caribbean	50	10.371	-999	-999	112.995	-999	-999	282	18.623	0
286.25	-43.25	152	Chile	2	Latin_America_and_Caribbean	50	10.371	-999	-999	112.995	-999	-999	322	22.525	0
287.25	-43.25	152	Chile	2	Latin_America_and_Caribbean	50	10.371	-999	-999	112.995	-999	-999	407	16.973	0
287.75	-43.25	152	Chile	2	Latin_America_and_Caribbean	39	8.049	4.242	52.702	112.023	105.338	6.685	376	15.214	0
288.25	-43.25	152	Chile	2	Latin_America_and_Caribbean	39	8.049	5.045	62.679	112.023	93.09	18.933	251	10.499	0
146.75	-42.75	36	Australia	8	Southeast_Asia_and_Oceania	46	10.01	-999	-999	112.899	-999	-999	190	3.597	0.076
147.25	-42.75	36	Australia	8	Southeast_Asia_and_Oceania	54	7.815	-999	-999	107.948	-999	-999	190	3.867	0.381
147.75	-42.75	36	Australia	8	Southeast_Asia_and_Oceania	55	9.054	-999	-999	107.558	-999	-999	190	3.365	0.224
172.25	-42.75	554	New_Zealand	8	Southeast_Asia_and_Oceania	49	13.438	-999	-999	108.711	-999	-999	4491	4.329	0.032
172.75	-42.75	554	New_Zealand	8	Southeast_Asia_and_Oceania	47	11.114	-999	-999	110.852	-999	-999	7043	4.648	0.019
173.25	-42.75	554	New_Zealand	8	Southeast_Asia_and_Oceania	56	9.868	-999	-999	107.197	-999	-999	12759	3.974	0.017
286.25	-42.75	152	Chile	2	Latin_America_and_Caribbean	50	10.371	-999	-999	112.995	-999	-999	1546	22.282	0
287.25	-42.75	152	Chile	2	Latin_America_and_Caribbean	50	10.371	-999	-999	112.995	-999	-999	190	21	0
287.75	-42.75	152	Chile	2	Latin_America_and_Caribbean	39	8.049	4.257	52.889	112.023	99.788	12.235	465	19.762	0
146.25	-42.25	36	Australia	8	Southeast_Asia_and_Oceania	49	13.438	-999	-999	108.711	-999	-999	191	5.822	0
146.75	-42.25	36	Australia	8	Southeast_Asia_and_Oceania	46	10.01	-999	-999	112.899	-999	-999	250	5.378	0.125
147.25	-42.25	36	Australia	8	Southeast_Asia_and_Oceania	44	6.257	-999	-999	107.115	-999	-999	393	3.9	0.105
147.75	-42.25	36	Australia	8	Southeast_Asia_and_Oceania	55	9.054	-999	-999	107.558	-999	-999	287	3.809	0.031
173.75	-42.25	554	New_Zealand	8	Southeast_Asia_and_Oceania	46	10.01	-999	-999	112.899	-999	-999	8284	4.364	0.007
286.25	-42.25	152	Chile	2	Latin_America_and_Caribbean	60	13.164	-999	-999	109.007	-999	-999	1179	22.548	0.025
287.25	-42.25	152	Chile	2	Latin_America_and_Caribbean	50	10.371	-999	-999	112.995	-999	-999	191	-999	0
287.75	-42.25	152	Chile	2	Latin_America_and_Caribbean	48	13.728	-999	-999	107.574	-999	-999	347	19.763	0
288.25	-42.25	32	Argentina	2	Latin_America_and_Caribbean	46	10.01	3.767	37.632	112.899	101.152	11.747	637	15.45	0.03
146.25	-41.75	36	Australia	8	Southeast_Asia_and_Oceania	49	13.438	-999	-999	108.711	-999	-999	270	5.121	0.962
146.75	-41.75	36	Australia	8	Southeast_Asia_and_Oceania	48	13.728	-999	-999	107.574	-999	-999	362	4.257	0.165
147.25	-41.75	36	Australia	8	Southeast_Asia_and_Oceania	55	9.054	-999	-999	107.558	-999	-999	438	3.949	0.232
147.75	-41.75	36	Australia	8	Southeast_Asia_and_Oceania	45	8.923	-999	-999	111.712	-999	-999	248	3.838	0.043
148.25	-41.75	36	Australia	8	Southeast_Asia_and_Oceania	55	9.054	-999	-999	107.558	-999	-999	193	5.822	0
172.75	-41.75	554	New_Zealand	8	Southeast_Asia_and_Oceania	49	13.438	-999	-999	108.711	-999	-999	6604	5.739	0
173.75	-41.75	554	New_Zealand	8	Southeast_Asia_and_Oceania	46	10.01	-999	-999	112.899	-999	-999	24471	5.187	0.005
286.25	-41.75	152	Chile	2	Latin_America_and_Caribbean	50	10.371	-999	-999	112.995	-999	-999	2013	16.077	0.008
286.75	-41.75	152	Chile	2	Latin_America_and_Caribbean	60	13.164	-999	-999	109.007	-999	-999	1569	20.437	0.004
287.25	-41.75	152	Chile	2	Latin_America_and_Caribbean	50	10.371	-999	-999	112.995	-999	-999	616	25.225	0.001
287.75	-41.75	152	Chile	2	Latin_America_and_Caribbean	49	13.438	-999	-999	108.711	-999	-999	272	21	0
288.25	-41.75	32	Argentina	2	Latin_America_and_Caribbean	37	9.53	4.448	46.674	123.664	104.172	19.492	193	21	0
145.75	-41.25	36	Australia	8	Southeast_Asia_and_Oceania	49	13.438	-999	-999	108.711	-999	-999	194	4.548	0.876
146.25	-41.25	36	Australia	8	Southeast_Asia_and_Oceania	57	14.136	-999	-999	110.904	-999	-999	249	4.963	0.892
146.75	-41.25	36	Australia	8	Southeast_Asia_and_Oceania	56	9.868	-999	-999	107.197	-999	-999	406	5.084	0.12
147.25	-41.25	36	Australia	8	Southeast_Asia_and_Oceania	56	9.868	-999	-999	107.197	-999	-999	401	3.714	0.042
147.75	-41.25	36	Australia	8	Southeast_Asia_and_Oceania	57	14.136	-999	-999	110.904	-999	-999	340	4.591	0.031
148.25	-41.25	36	Australia	8	Southeast_Asia_and_Oceania	56	9.868	-999	-999	107.197	-999	-999	194	3.65	0
172.75	-41.25	554	New_Zealand	8	Southeast_Asia_and_Oceania	49	13.438	-999	-999	108.711	-999	-999	6461	4.628	0
173.75	-41.25	554	New_Zealand	8	Southeast_Asia_and_Oceania	59	11.042	-999	-999	115.672	-999	-999	18595	6.664	0.005
175.25	-41.25	554	New_Zealand	8	Southeast_Asia_and_Oceania	59	11.042	-999	-999	115.672	-999	-999	748	4.469	0.147
175.75	-41.25	554	New_Zealand	8	Southeast_Asia_and_Oceania	58	15.125	-999	-999	113.762	-999	-999	676	4.409	0.209
286.25	-41.25	152	Chile	2	Latin_America_and_Caribbean	50	10.371	-999	-999	112.995	-999	-999	3351	17.591	0
286.75	-41.25	152	Chile	2	Latin_America_and_Caribbean	59	11.042	6.26	56.693	115.672	101.43	14.242	6260	21.92	0.008
287.25	-41.25	152	Chile	2	Latin_America_and_Caribbean	59	11.042	5.404	48.94	115.672	98.733	16.939	2187	13.323	0.003
287.75	-41.25	152	Chile	2	Latin_America_and_Caribbean	50	10.371	4.582	44.181	112.995	107.321	5.674	364	16.583	0
288.25	-41.25	32	Argentina	2	Latin_America_and_Caribbean	49	13.438	4.043	30.086	108.711	104.302	4.409	194	21	0
148.25	-40.75	36	Australia	8	Southeast_Asia_and_Oceania	55	9.054	-999	-999	107.558	-999	-999	391	3.65	0
175.25	-40.75	554	New_Zealand	8	Southeast_Asia_and_Oceania	59	11.042	-999	-999	115.672	-999	-999	1257	6.298	0.008
175.75	-40.75	554	New_Zealand	8	Southeast_Asia_and_Oceania	59	11.042	-999	-999	115.672	-999	-999	1689	5.224	0.012
176.25	-40.75	554	New_Zealand	8	Southeast_Asia_and_Oceania	59	11.042	-999	-999	115.672	-999	-999	1270	4.852	0.003
286.25	-40.75	152	Chile	2	Latin_America_and_Caribbean	49	13.438	-999	-999	108.711	-999	-999	3596	9.382	0
286.75	-40.75	152	Chile	2	Latin_America_and_Caribbean	59	11.042	6.4	57.961	115.672	92.869	22.803	9656	21.911	0.002
287.25	-40.75	152	Chile	2	Latin_America_and_Caribbean	59	11.042	6.076	55.026	115.672	94.32	21.352	7407	16.908	0
287.75	-40.75	152	Chile	2	Latin_America_and_Caribbean	50	10.371	4.711	45.425	112.995	101.433	11.562	352	8.46	0
288.25	-40.75	32	Argentina	2	Latin_America_and_Caribbean	49	13.438	4.005	29.804	108.711	93.997	14.714	196	18.144	0
295.75	-40.75	32	Argentina	2	Latin_America_and_Caribbean	52	3.968	-999	-999	120.494	-999	-999	196	1.209	0
296.25	-40.75	32	Argentina	2	Latin_America_and_Caribbean	53	5.1	0.42	8.235	105.53	45.503	60.027	1143	2.859	0
296.75	-40.75	32	Argentina	2	Latin_America_and_Caribbean	53	5.1	0.892	17.49	105.53	32.358	73.172	10054	2.446	0.043
297.25	-40.75	32	Argentina	2	Latin_America_and_Caribbean	53	5.1	-999	-999	105.53	-999	-999	33589	2.308	0
297.75	-40.75	32	Argentina	2	Latin_America_and_Caribbean	53	5.1	-999	-999	105.53	-999	-999	27035	2.211	0
175.25	-40.25	554	New_Zealand	8	Southeast_Asia_and_Oceania	57	14.136	-999	-999	110.904	-999	-999	713	5.528	0.003
175.75	-40.25	554	New_Zealand	8	Southeast_Asia_and_Oceania	59	11.042	-999	-999	115.672	-999	-999	1370	5.134	0.002
176.25	-40.25	554	New_Zealand	8	Southeast_Asia_and_Oceania	59	11.042	-999	-999	115.672	-999	-999	1703	4.793	0.146
176.75	-40.25	554	New_Zealand	8	Southeast_Asia_and_Oceania	58	15.125	-999	-999	113.762	-999	-999	1441	4.514	0.189
286.25	-40.25	152	Chile	2	Latin_America_and_Caribbean	59	11.042	-999	-999	115.672	-999	-999	394	5.857	0
286.75	-40.25	152	Chile	2	Latin_America_and_Caribbean	59	11.042	6.494	58.812	115.672	95.224	20.448	6081	24.056	0
287.25	-40.25	152	Chile	2	Latin_America_and_Caribbean	59	11.042	6.408	58.033	115.672	94.949	20.723	8349	16.851	0.009
287.75	-40.25	152	Chile	2	Latin_America_and_Caribbean	49	13.438	8.81	65.56	108.711	100.841	7.87	1396	5.447	0
288.25	-40.25	32	Argentina	2	Latin_America_and_Caribbean	49	13.438	5.303	39.463	108.711	91.217	17.494	394	8.292	0
295.25	-40.25	32	Argentina	2	Latin_America_and_Caribbean	52	3.968	0.435	10.963	120.494	100.557	19.937	569	3.028	0.212
295.75	-40.25	32	Argentina	2	Latin_America_and_Caribbean	52	3.968	0.763	19.229	120.494	70.235	50.259	597	2.978	0.855
296.25	-40.25	32	Argentina	2	Latin_America_and_Caribbean	52	3.968	0.782	19.708	120.494	66.035	54.459	617	3.084	0
296.75	-40.25	32	Argentina	2	Latin_America_and_Caribbean	53	5.1	0.534	10.471	105.53	37.198	68.332	5712	1.209	0
297.25	-40.25	32	Argentina	2	Latin_America_and_Caribbean	53	5.1	0.982	19.255	105.53	47.975	57.555	29117	1.9	0
174.25	-39.75	554	New_Zealand	8	Southeast_Asia_and_Oceania	59	11.042	-999	-999	115.672	-999	-999	1020	15.698	0.002
174.75	-39.75	554	New_Zealand	8	Southeast_Asia_and_Oceania	59	11.042	-999	-999	115.672	-999	-999	602	12.543	0.002
175.25	-39.75	554	New_Zealand	8	Southeast_Asia_and_Oceania	58	15.125	-999	-999	113.762	-999	-999	198	6.222	0
175.75	-39.75	554	New_Zealand	8	Southeast_Asia_and_Oceania	58	15.125	-999	-999	113.762	-999	-999	876	6.324	0.002
176.25	-39.75	554	New_Zealand	8	Southeast_Asia_and_Oceania	59	11.042	-999	-999	115.672	-999	-999	1496	5.237	0.184
176.75	-39.75	554	New_Zealand	8	Southeast_Asia_and_Oceania	57	14.136	-999	-999	110.904	-999	-999	1201	4.531	0.224
286.75	-39.75	152	Chile	2	Latin_America_and_Caribbean	60	13.164	-999	-999	109.007	-999	-999	3223	6.339	0.003
287.25	-39.75	152	Chile	2	Latin_America_and_Caribbean	59	11.042	7.325	66.338	115.672	95.465	20.207	3108	16.681	0.001
287.75	-39.75	152	Chile	2	Latin_America_and_Caribbean	59	11.042	5.705	51.666	115.672	95.131	20.541	1620	14.517	0.002
288.25	-39.75	152	Chile	2	Latin_America_and_Caribbean	49	13.438	5.246	39.039	108.711	100.603	8.108	255	11.913	0
293.75	-39.75	32	Argentina	2	Latin_America_and_Caribbean	52	3.968	1.071	26.991	120.494	65.457	55.037	391	1.209	0
294.25	-39.75	32	Argentina	2	Latin_America_and_Caribbean	52	3.968	1.071	26.991	120.494	117.312	3.182	308	2.173	1
295.25	-39.75	32	Argentina	2	Latin_America_and_Caribbean	52	3.968	0.262	6.603	120.494	66.821	53.673	198	3.961	0
296.25	-39.75	32	Argentina	2	Latin_America_and_Caribbean	52	3.968	-999	-999	120.494	-999	-999	198	1.209	0
296.75	-39.75	32	Argentina	2	Latin_America_and_Caribbean	53	5.1	0.647	12.686	105.53	23.939	81.591	7090	1.314	0.071
297.25	-39.75	32	Argentina	2	Latin_America_and_Caribbean	53	5.1	0.935	18.333	105.53	25.485	80.045	15056	2.407	0.164
297.75	-39.75	32	Argentina	2	Latin_America_and_Caribbean	53	5.1	-999	-999	105.53	-999	-999	15282	4.331	0.024
174.25	-39.25	554	New_Zealand	8	Southeast_Asia_and_Oceania	60	13.164	-999	-999	109.007	-999	-999	776	15.257	0.002
174.75	-39.25	554	New_Zealand	8	Southeast_Asia_and_Oceania	60	13.164	-999	-999	109.007	-999	-999	200	6.222	0
175.25	-39.25	554	New_Zealand	8	Southeast_Asia_and_Oceania	60	13.164	-999	-999	109.007	-999	-999	473	6.424	0.003
175.75	-39.25	554	New_Zealand	8	Southeast_Asia_and_Oceania	50	10.371	-999	-999	112.995	-999	-999	200	5.859	0
176.25	-39.25	554	New_Zealand	8	Southeast_Asia_and_Oceania	50	10.371	-999	-999	112.995	-999	-999	2621	6.082	0.067
176.75	-39.25	554	New_Zealand	8	Southeast_Asia_and_Oceania	58	15.125	-999	-999	113.762	-999	-999	5509	6.124	0.007
286.75	-39.25	152	Chile	2	Latin_America_and_Caribbean	59	11.042	-999	-999	115.672	-999	-999	3571	4.635	0.048
287.25	-39.25	152	Chile	2	Latin_America_and_Caribbean	59	11.042	5.392	48.832	115.672	92.017	23.655	5099	15.082	0.182
287.75	-39.25	152	Chile	2	Latin_America_and_Caribbean	59	11.042	5.221	47.283	115.672	95.873	19.799	5112	22.295	0.152
288.25	-39.25	152	Chile	2	Latin_America_and_Caribbean	49	13.438	5.327	39.641	108.711	100.194	8.517	400	11.826	0
293.75	-39.25	32	Argentina	2	Latin_America_and_Caribbean	52	3.968	1.126	28.377	120.494	105.117	15.377	258	2.999	1
294.25	-39.25	32	Argentina	2	Latin_America_and_Caribbean	52	3.968	2.959	74.572	120.494	112.893	7.601	413	3.862	1
295.75	-39.25	32	Argentina	2	Latin_America_and_Caribbean	53	5.1	-999	-999	105.53	-999	-999	649	3.316	0.328
296.25	-39.25	32	Argentina	2	Latin_America_and_Caribbean	53	5.1	1.246	24.431	105.53	58.008	47.522	1183	3.624	0.003
296.75	-39.25	32	Argentina	2	Latin_America_and_Caribbean	53	5.1	0.889	17.431	105.53	18.081	87.449	5691	4.357	0.017
297.25	-39.25	32	Argentina	2	Latin_America_and_Caribbean	53	5.1	1.086	21.294	105.53	39.115	66.415	13582	4.836	0.117
297.75	-39.25	32	Argentina	2	Latin_America_and_Caribbean	53	5.1	-999	-999	105.53	-999	-999	10454	2.693	0.033
142.75	-38.75	36	Australia	8	Southeast_Asia_and_Oceania	56	9.868	-999	-999	107.197	-999	-999	201	3.887	0
143.25	-38.75	36	Australia	8	Southeast_Asia_and_Oceania	55	9.054	-999	-999	107.558	-999	-999	201	4.924	0.012
143.75	-38.75	36	Australia	8	Southeast_Asia_and_Oceania	56	9.868	-999	-999	107.197	-999	-999	201	3.928	0
145.75	-38.75	36	Australia	8	Southeast_Asia_and_Oceania	55	9.054	-999	-999	107.558	-999	-999	201	4.966	0
146.25	-38.75	36	Australia	8	Southeast_Asia_and_Oceania	55	9.054	-999	-999	107.558	-999	-999	268	3.65	0
146.75	-38.75	36	Australia	8	Southeast_Asia_and_Oceania	55	9.054	-999	-999	107.558	-999	-999	259	3.783	0.002
174.75	-38.75	554	New_Zealand	8	Southeast_Asia_and_Oceania	60	13.164	-999	-999	109.007	-999	-999	460	6.222	0.004
175.25	-38.75	554	New_Zealand	8	Southeast_Asia_and_Oceania	60	13.164	-999	-999	109.007	-999	-999	464	6.918	0.004
175.75	-38.75	554	New_Zealand	8	Southeast_Asia_and_Oceania	59	11.042	-999	-999	115.672	-999	-999	1147	5.641	0.001
176.25	-38.75	554	New_Zealand	8	Southeast_Asia_and_Oceania	59	11.042	-999	-999	115.672	-999	-999	3587	6.603	0.01
176.75	-38.75	554	New_Zealand	8	Southeast_Asia_and_Oceania	59	11.042	-999	-999	115.672	-999	-999	6494	6.454	0.003
177.25	-38.75	554	New_Zealand	8	Southeast_Asia_and_Oceania	59	11.042	-999	-999	115.672	-999	-999	5928	6.494	0.002
177.75	-38.75	554	New_Zealand	8	Southeast_Asia_and_Oceania	59	11.042	-999	-999	115.672	-999	-999	3882	6.955	0.007
286.75	-38.75	152	Chile	2	Latin_America_and_Caribbean	57	14.136	-999	-999	110.904	-999	-999	3600	11.801	0.366
287.25	-38.75	152	Chile	2	Latin_America_and_Caribbean	58	15.125	4.62	30.545	113.762	96.371	17.391	6314	19.996	0.689
287.75	-38.75	152	Chile	2	Latin_America_and_Caribbean	59	11.042	4.837	43.805	115.672	96.45	19.222	7072	22.04	0.707
288.25	-38.75	152	Chile	2	Latin_America_and_Caribbean	49	13.438	5.268	39.202	108.711	100.39	8.321	1327	19.152	0.511
288.75	-38.75	152	Chile	2	Latin_America_and_Caribbean	45	8.923	3.652	40.928	111.712	118.451	1	238	9.954	0
289.25	-38.75	32	Argentina	2	Latin_America_and_Caribbean	44	6.257	0.685	10.948	107.115	100.672	6.443	252	5.48	0.108
291.75	-38.75	32	Argentina	2	Latin_America_and_Caribbean	52	3.968	3.497	88.13	120.494	118.073	2.421	208	3.961	1
295.25	-38.75	32	Argentina	2	Latin_America_and_Caribbean	53	5.1	1.234	24.196	105.53	39.929	65.601	242	3.615	0
295.75	-38.75	32	Argentina	2	Latin_America_and_Caribbean	53	5.1	0.977	19.157	105.53	35.538	69.992	315	3.446	0
296.25	-38.75	32	Argentina	2	Latin_America_and_Caribbean	53	5.1	1.303	25.549	105.53	32.024	73.506	917	4.253	0
296.75	-38.75	32	Argentina	2	Latin_America_and_Caribbean	53	5.1	1.024	20.078	105.53	18.718	86.812	10596	4.495	0
297.25	-38.75	32	Argentina	2	Latin_America_and_Caribbean	53	5.1	1.497	29.353	105.53	29.149	76.381	16830	4.25	0
297.75	-38.75	32	Argentina	2	Latin_America_and_Caribbean	53	5.1	-999	-999	105.53	-999	-999	21983	4.067	0.004
298.25	-38.75	32	Argentina	2	Latin_America_and_Caribbean	54	7.815	-999	-999	107.948	-999	-999	39235	6.532	0.001
298.75	-38.75	32	Argentina	2	Latin_America_and_Caribbean	54	7.815	1.925	24.632	107.948	84.2	23.748	50398	9.836	0.001
299.25	-38.75	32	Argentina	2	Latin_America_and_Caribbean	54	7.815	-999	-999	107.948	-999	-999	61161	16.983	0
299.75	-38.75	32	Argentina	2	Latin_America_and_Caribbean	55	9.054	-999	-999	107.558	-999	-999	63250	35.232	0
300.25	-38.75	32	Argentina	2	Latin_America_and_Caribbean	55	9.054	-999	-999	107.558	-999	-999	53846	29.664	0.001
300.75	-38.75	32	Argentina	2	Latin_America_and_Caribbean	55	9.054	-999	-999	107.558	-999	-999	68723	21.318	0.007
301.25	-38.75	32	Argentina	2	Latin_America_and_Caribbean	55	9.054	-999	-999	107.558	-999	-999	70652	7.944	0.012
141.25	-38.25	36	Australia	8	Southeast_Asia_and_Oceania	55	9.054	-999	-999	107.558	-999	-999	221	3.672	0.002
141.75	-38.25	36	Australia	8	Southeast_Asia_and_Oceania	54	7.815	-999	-999	107.948	-999	-999	387	3.544	0.001
142.25	-38.25	36	Australia	8	Southeast_Asia_and_Oceania	54	7.815	-999	-999	107.948	-999	-999	784	3.973	0.006
142.75	-38.25	36	Australia	8	Southeast_Asia_and_Oceania	54	7.815	-999	-999	107.948	-999	-999	1084	4.348	0
143.25	-38.25	36	Australia	8	Southeast_Asia_and_Oceania	54	7.815	3.838	49.111	107.948	87.113	20.835	1501	4.73	0.002
143.75	-38.25	36	Australia	8	Southeast_Asia_and_Oceania	54	7.815	3.807	48.714	107.948	90.451	17.497	2788	3.941	0.003
144.25	-38.25	36	Australia	8	Southeast_Asia_and_Oceania	54	7.815	-999	-999	107.948	-999	-999	1548	3.359	0.001
145.25	-38.25	36	Australia	8	Southeast_Asia_and_Oceania	54	7.815	-999	-999	107.948	-999	-999	574	8.604	0.019
145.75	-38.25	36	Australia	8	Southeast_Asia_and_Oceania	55	9.054	-999	-999	107.558	-999	-999	253	6.056	0.004
146.25	-38.25	36	Australia	8	Southeast_Asia_and_Oceania	56	9.868	5.321	53.922	107.197	90.573	16.624	324	4.007	0.033
146.75	-38.25	36	Australia	8	Southeast_Asia_and_Oceania	54	7.815	4.648	59.475	107.948	86.472	21.476	397	4.972	0.085
147.25	-38.25	36	Australia	8	Southeast_Asia_and_Oceania	54	7.815	-999	-999	107.948	-999	-999	324	6.062	0.015
175.25	-38.25	554	New_Zealand	8	Southeast_Asia_and_Oceania	59	11.042	-999	-999	115.672	-999	-999	586	14.32	0.002
175.75	-38.25	554	New_Zealand	8	Southeast_Asia_and_Oceania	59	11.042	-999	-999	115.672	-999	-999	3271	7.952	0.001
176.25	-38.25	554	New_Zealand	8	Southeast_Asia_and_Oceania	59	11.042	-999	-999	115.672	-999	-999	8892	6.797	0.004
286.75	-38.25	152	Chile	2	Latin_America_and_Caribbean	58	15.125	-999	-999	113.762	-999	-999	2680	7.001	0.2
287.25	-38.25	152	Chile	2	Latin_America_and_Caribbean	58	15.125	4.56	30.149	113.762	94.768	18.994	6269	10.14	0.704
287.75	-38.25	152	Chile	2	Latin_America_and_Caribbean	58	15.125	4.656	30.783	113.762	97.616	16.146	5673	15.122	0.74
288.25	-38.25	152	Chile	2	Latin_America_and_Caribbean	58	15.125	6.817	45.071	113.762	96.601	17.161	1005	10.272	0.221
288.75	-38.25	152	Chile	2	Latin_America_and_Caribbean	46	10.01	5.61	56.044	112.899	113.664	1	661	7.878	0.027
289.25	-38.25	32	Argentina	2	Latin_America_and_Caribbean	53	5.1	0.449	8.804	105.53	150.317	1	324	1.784	1
292.25	-38.25	32	Argentina	2	Latin_America_and_Caribbean	52	3.968	0.712	17.944	120.494	86.426	34.068	4528	3.491	0
295.25	-38.25	32	Argentina	2	Latin_America_and_Caribbean	53	5.1	1.248	24.471	105.53	80.235	25.295	478	2.866	0.069
295.75	-38.25	32	Argentina	2	Latin_America_and_Caribbean	53	5.1	1.185	23.235	105.53	55.693	49.837	3537	4.317	0
296.25	-38.25	32	Argentina	2	Latin_America_and_Caribbean	53	5.1	1.372	26.902	105.53	60.529	45.001	6614	4.718	0
296.75	-38.25	32	Argentina	2	Latin_America_and_Caribbean	54	7.815	1.461	18.695	107.948	25.503	82.445	22061	4.884	0
297.25	-38.25	32	Argentina	2	Latin_America_and_Caribbean	54	7.815	1.97	25.208	107.948	39.404	68.544	31481	5.314	0.001
297.75	-38.25	32	Argentina	2	Latin_America_and_Caribbean	54	7.815	1.913	24.479	107.948	54.022	53.926	36109	6.973	0.004
298.25	-38.25	32	Argentina	2	Latin_America_and_Caribbean	54	7.815	1.875	23.992	107.948	61.873	46.075	43764	26.979	0.007
298.75	-38.25	32	Argentina	2	Latin_America_and_Caribbean	54	7.815	2.325	29.75	107.948	74.408	33.54	38040	38.998	0
299.25	-38.25	32	Argentina	2	Latin_America_and_Caribbean	54	7.815	2.491	31.875	107.948	94.093	13.855	49219	44.783	0
299.75	-38.25	32	Argentina	2	Latin_America_and_Caribbean	55	9.054	2.579	28.485	107.558	91.753	15.805	56021	44.783	0.017
300.25	-38.25	32	Argentina	2	Latin_America_and_Caribbean	55	9.054	2.679	29.589	107.558	90.833	16.725	43577	44.783	0.023
300.75	-38.25	32	Argentina	2	Latin_America_and_Caribbean	55	9.054	2.875	31.754	107.558	90.36	17.198	63587	44.783	0.008
301.25	-38.25	32	Argentina	2	Latin_America_and_Caribbean	55	9.054	3.016	33.311	107.558	93.374	14.184	55186	43.332	0.017
301.75	-38.25	32	Argentina	2	Latin_America_and_Caribbean	55	9.054	-999	-999	107.558	-999	-999	52477	21.439	0.063
302.25	-38.25	32	Argentina	2	Latin_America_and_Caribbean	56	9.868	-999	-999	107.197	-999	-999	47133	25.32	0.124
140.25	-37.75	36	Australia	8	Southeast_Asia_and_Oceania	54	7.815	-999	-999	107.948	-999	-999	1788	5.497	0.005
140.75	-37.75	36	Australia	8	Southeast_Asia_and_Oceania	55	9.054	4.484	49.525	107.558	91.072	16.486	963	5.986	0.003
141.25	-37.75	36	Australia	8	Southeast_Asia_and_Oceania	54	7.815	4.518	57.812	107.948	87.899	20.049	1007	5.193	0
141.75	-37.75	36	Australia	8	Southeast_Asia_and_Oceania	54	7.815	4.369	55.905	107.948	89.45	18.498	1726	4.114	0
142.25	-37.75	36	Australia	8	Southeast_Asia_and_Oceania	54	7.815	4.268	54.613	107.948	89.586	18.362	1792	3.626	0
142.75	-37.75	36	Australia	8	Southeast_Asia_and_Oceania	54	7.815	3.58	45.809	107.948	85.501	22.447	5220	3.703	0
143.25	-37.75	36	Australia	8	Southeast_Asia_and_Oceania	54	7.815	3.633	46.488	107.948	86.931	21.017	5317	3.358	0
143.75	-37.75	36	Australia	8	Southeast_Asia_and_Oceania	54	7.815	3.637	46.539	107.948	79.21	28.738	2697	3.599	0.003
144.25	-37.75	36	Australia	8	Southeast_Asia_and_Oceania	54	7.815	2.931	37.505	107.948	76.674	31.274	1360	3.166	0.001
144.75	-37.75	36	Australia	8	Southeast_Asia_and_Oceania	53	5.1	-999	-999	105.53	-999	-999	2126	3.467	0
145.25	-37.75	36	Australia	8	Southeast_Asia_and_Oceania	54	7.815	4.226	54.075	107.948	89.084	18.864	397	4.515	0.013
145.75	-37.75	36	Australia	8	Southeast_Asia_and_Oceania	56	9.868	5.279	53.496	107.197	88.571	18.626	816	5.405	0
146.75	-37.75	36	Australia	8	Southeast_Asia_and_Oceania	54	7.815	4.808	61.523	107.948	88.494	19.454	291	5.424	0.024
147.25	-37.75	36	Australia	8	Southeast_Asia_and_Oceania	54	7.815	4.125	52.783	107.948	86.53	21.418	289	4.86	0.021
147.75	-37.75	36	Australia	8	Southeast_Asia_and_Oceania	54	7.815	-999	-999	107.948	-999	-999	350	4.283	0.011
148.25	-37.75	36	Australia	8	Southeast_Asia_and_Oceania	55	9.054	-999	-999	107.558	-999	-999	204	3.89	0
175.25	-37.75	554	New_Zealand	8	Southeast_Asia_and_Oceania	59	11.042	-999	-999	115.672	-999	-999	826	14.887	0.002
175.75	-37.75	554	New_Zealand	8	Southeast_Asia_and_Oceania	59	11.042	-999	-999	115.672	-999	-999	2525	15.002	0.002
176.25	-37.75	554	New_Zealand	8	Southeast_Asia_and_Oceania	59	11.042	-999	-999	115.672	-999	-999	23772	6.797	0.009
286.75	-37.75	152	Chile	2	Latin_America_and_Caribbean	58	15.125	9.279	61.349	113.762	95.491	18.271	1620	7.744	0
287.25	-37.75	152	Chile	2	Latin_America_and_Caribbean	57	14.136	6.399	45.267	110.904	97.08	13.824	4802	5.08	0.766
287.75	-37.75	152	Chile	2	Latin_America_and_Caribbean	57	14.136	7.103	50.248	110.904	93.787	17.117	4867	10.577	0.881
288.25	-37.75	152	Chile	2	Latin_America_and_Caribbean	57	14.136	10.27	72.651	110.904	96.862	14.042	1775	15.232	0.894
288.75	-37.75	152	Chile	2	Latin_America_and_Caribbean	45	8.923	5.962	66.816	111.712	107.356	4.356	661	8.292	0
291.75	-37.75	32	Argentina	2	Latin_America_and_Caribbean	52	3.968	0.643	16.205	120.494	90.097	30.397	3432	1.429	0
292.25	-37.75	32	Argentina	2	Latin_America_and_Caribbean	52	3.968	0.621	15.65	120.494	103.934	16.56	6282	2.706	0.672
292.75	-37.75	32	Argentina	2	Latin_America_and_Caribbean	52	3.968	0.566	14.264	120.494	87.46	33.034	840	1.174	0
293.75	-37.75	32	Argentina	2	Latin_America_and_Caribbean	53	5.1	-999	-999	105.53	-999	-999	204	1.453	0
294.25	-37.75	32	Argentina	2	Latin_America_and_Caribbean	53	5.1	-999	-999	105.53	-999	-999	204	1.453	0
294.75	-37.75	32	Argentina	2	Latin_America_and_Caribbean	53	5.1	0.823	16.137	105.53	98.385	7.145	910	1.455	0
295.25	-37.75	32	Argentina	2	Latin_America_and_Caribbean	53	5.1	1.065	20.882	105.53	74.156	31.374	2811	3.076	0.001
295.75	-37.75	32	Argentina	2	Latin_America_and_Caribbean	53	5.1	1.296	25.412	105.53	90.261	15.269	15460	4.316	0
296.25	-37.75	32	Argentina	2	Latin_America_and_Caribbean	53	5.1	1.4	27.451	105.53	74.207	31.323	30498	5.146	0
296.75	-37.75	32	Argentina	2	Latin_America_and_Caribbean	54	7.815	1.603	20.512	107.948	60.762	47.186	37388	5.314	0
297.25	-37.75	32	Argentina	2	Latin_America_and_Caribbean	54	7.815	1.626	20.806	107.948	60.97	46.978	46822	8.842	0.002
297.75	-37.75	32	Argentina	2	Latin_America_and_Caribbean	54	7.815	1.986	25.413	107.948	77.846	30.102	64908	28.088	0.012
298.25	-37.75	32	Argentina	2	Latin_America_and_Caribbean	54	7.815	2.506	32.067	107.948	77.172	30.776	57981	29.042	0.014
298.75	-37.75	32	Argentina	2	Latin_America_and_Caribbean	55	9.054	2.675	29.545	107.558	75.439	32.119	20236	10.958	0.002
299.25	-37.75	32	Argentina	2	Latin_America_and_Caribbean	55	9.054	2.534	27.988	107.558	97.88	9.678	16244	16.124	0.007
299.75	-37.75	32	Argentina	2	Latin_America_and_Caribbean	55	9.054	2.858	31.566	107.558	96.754	10.804	25799	38.507	0.054
300.25	-37.75	32	Argentina	2	Latin_America_and_Caribbean	55	9.054	2.839	31.356	107.558	91.689	15.869	21199	41.335	0.005
300.75	-37.75	32	Argentina	2	Latin_America_and_Caribbean	55	9.054	3.04	33.576	107.558	92.593	14.965	62472	21.941	0.008
301.25	-37.75	32	Argentina	2	Latin_America_and_Caribbean	55	9.054	3.489	38.535	107.558	92.946	14.612	50355	15.884	0.027
301.75	-37.75	32	Argentina	2	Latin_America_and_Caribbean	55	9.054	3.82	42.191	107.558	89.532	18.026	35362	8.949	0.047
302.25	-37.75	32	Argentina	2	Latin_America_and_Caribbean	56	9.868	-999	-999	107.197	-999	-999	22458	7.249	0.087
140.25	-37.25	36	Australia	8	Southeast_Asia_and_Oceania	54	7.815	4.129	52.834	107.948	88.472	19.476	3429	6.765	0.004
140.75	-37.25	36	Australia	8	Southeast_Asia_and_Oceania	54	7.815	3.845	49.2	107.948	89.755	18.193	5665	6.711	0.004
141.25	-37.25	36	Australia	8	Southeast_Asia_and_Oceania	54	7.815	3.732	47.754	107.948	88.605	19.343	7495	4.973	0.002
141.75	-37.25	36	Australia	8	Southeast_Asia_and_Oceania	54	7.815	3.569	45.669	107.948	80.968	26.98	9267	4.152	0.001
142.25	-37.25	36	Australia	8	Southeast_Asia_and_Oceania	54	7.815	2.986	38.209	107.948	83.36	24.588	7954	3.62	0.006
142.75	-37.25	36	Australia	8	Southeast_Asia_and_Oceania	54	7.815	3.313	42.393	107.948	76.607	31.341	11075	3.594	0
143.25	-37.25	36	Australia	8	Southeast_Asia_and_Oceania	54	7.815	3.355	42.93	107.948	76.688	31.26	6327	3.661	0.001
143.75	-37.25	36	Australia	8	Southeast_Asia_and_Oceania	54	7.815	3.599	46.052	107.948	76.456	31.492	6392	3.662	0.015
144.25	-37.25	36	Australia	8	Southeast_Asia_and_Oceania	54	7.815	4.208	53.845	107.948	79.149	28.799	3553	3.62	0.002
144.75	-37.25	36	Australia	8	Southeast_Asia_and_Oceania	54	7.815	3.623	46.36	107.948	81.693	26.255	3478	3.67	0.001
145.25	-37.25	36	Australia	8	Southeast_Asia_and_Oceania	54	7.815	4.519	57.825	107.948	80.068	27.88	3182	3.911	0.001
145.75	-37.25	36	Australia	8	Southeast_Asia_and_Oceania	55	9.054	4.353	48.078	107.558	87.733	19.825	1909	3.602	0.001
146.25	-37.25	36	Australia	8	Southeast_Asia_and_Oceania	56	9.868	4.096	41.508	107.197	80.785	26.412	3279	3.861	0
146.75	-37.25	36	Australia	8	Southeast_Asia_and_Oceania	45	8.923	5.265	59.005	111.712	91.122	20.59	308	4.466	0.006
147.25	-37.25	36	Australia	8	Southeast_Asia_and_Oceania	54	7.815	5.037	64.453	107.948	90.304	17.644	205	5.405	0
147.75	-37.25	36	Australia	8	Southeast_Asia_and_Oceania	54	7.815	4.573	58.516	107.948	91.414	16.534	411	3.998	0.001
148.25	-37.25	36	Australia	8	Southeast_Asia_and_Oceania	55	9.054	4.803	53.048	107.558	84.326	23.232	329	3.88	0
148.75	-37.25	36	Australia	8	Southeast_Asia_and_Oceania	55	9.054	5.006	55.29	107.558	87.363	20.195	308	3.826	0
149.25	-37.25	36	Australia	8	Southeast_Asia_and_Oceania	55	9.054	5.332	58.891	107.558	91.055	16.503	274	3.809	0
149.75	-37.25	36	Australia	8	Southeast_Asia_and_Oceania	55	9.054	-999	-999	107.558	-999	-999	205	4.579	0.001
174.75	-37.25	554	New_Zealand	8	Southeast_Asia_and_Oceania	58	15.125	-999	-999	113.762	-999	-999	947	12.052	0.16
175.25	-37.25	554	New_Zealand	8	Southeast_Asia_and_Oceania	58	15.125	-999	-999	113.762	-999	-999	500	8.434	0.002
286.75	-37.25	152	Chile	2	Latin_America_and_Caribbean	59	11.042	-999	-999	115.672	-999	-999	683	7.336	0
287.25	-37.25	152	Chile	2	Latin_America_and_Caribbean	58	15.125	7.19	47.537	113.762	96.262	17.5	2156	4.254	0.181
287.75	-37.25	152	Chile	2	Latin_America_and_Caribbean	56	9.868	6.383	64.684	107.197	101.461	5.736	4582	9.552	0.603
288.25	-37.25	152	Chile	2	Latin_America_and_Caribbean	56	9.868	6.41	64.957	107.197	102.852	4.345	2539	15.26	0.855
288.75	-37.25	152	Chile	2	Latin_America_and_Caribbean	44	6.257	4.82	77.034	107.115	113.426	1	626	8.292	0
292.25	-37.25	32	Argentina	2	Latin_America_and_Caribbean	52	3.968	0.559	14.088	120.494	88.031	32.463	1158	1.136	0
292.75	-37.25	32	Argentina	2	Latin_America_and_Caribbean	53	5.1	0.645	12.647	105.53	82.269	23.261	901	0.889	0
293.75	-37.25	32	Argentina	2	Latin_America_and_Caribbean	53	5.1	0.36	7.059	105.53	57.042	48.488	288	1.736	0
294.25	-37.25	32	Argentina	2	Latin_America_and_Caribbean	53	5.1	0.735	14.412	105.53	57.148	48.382	731	2.005	0
294.75	-37.25	32	Argentina	2	Latin_America_and_Caribbean	53	5.1	0.887	17.392	105.53	72.742	32.788	1655	2.275	0
295.25	-37.25	32	Argentina	2	Latin_America_and_Caribbean	53	5.1	1.064	20.863	105.53	78.643	26.887	4534	2.735	0
295.75	-37.25	32	Argentina	2	Latin_America_and_Caribbean	53	5.1	1.308	25.647	105.53	91.054	14.476	14658	1.976	0
296.25	-37.25	32	Argentina	2	Latin_America_and_Caribbean	54	7.815	1.341	17.159	107.948	86.344	21.604	34684	2.584	0
296.75	-37.25	32	Argentina	2	Latin_America_and_Caribbean	54	7.815	1.382	17.684	107.948	62.044	45.904	43134	3.653	0
297.25	-37.25	32	Argentina	2	Latin_America_and_Caribbean	54	7.815	1.865	23.864	107.948	69.564	38.384	36260	12.174	0.003
297.75	-37.25	32	Argentina	2	Latin_America_and_Caribbean	54	7.815	2.331	29.827	107.948	80.191	27.757	58627	23.789	0.017
298.25	-37.25	32	Argentina	2	Latin_America_and_Caribbean	54	7.815	2.789	35.688	107.948	83.345	24.603	42983	7.829	0.008
298.75	-37.25	32	Argentina	2	Latin_America_and_Caribbean	55	9.054	2.738	30.241	107.558	86.627	20.931	19127	5.423	0.001
299.25	-37.25	32	Argentina	2	Latin_America_and_Caribbean	55	9.054	2.985	32.969	107.558	90.274	17.284	15995	5.957	0.008
299.75	-37.25	32	Argentina	2	Latin_America_and_Caribbean	55	9.054	3.136	34.637	107.558	91.854	15.704	33625	10.832	0.007
300.25	-37.25	32	Argentina	2	Latin_America_and_Caribbean	55	9.054	3.146	34.747	107.558	90.413	17.145	59382	9.194	0.008
300.75	-37.25	32	Argentina	2	Latin_America_and_Caribbean	55	9.054	3.339	36.879	107.558	106.399	1.159	50986	9.228	0.009
301.25	-37.25	32	Argentina	2	Latin_America_and_Caribbean	55	9.054	4.14	45.726	107.558	89.966	17.592	10626	8.517	0.01
301.75	-37.25	32	Argentina	2	Latin_America_and_Caribbean	55	9.054	5.023	55.478	107.558	86.488	21.07	3752	5.423	0.004
302.25	-37.25	32	Argentina	2	Latin_America_and_Caribbean	56	9.868	4.907	49.726	107.197	94.8	12.397	9176	5.423	0.002
302.75	-37.25	32	Argentina	2	Latin_America_and_Caribbean	56	9.868	-999	-999	107.197	-999	-999	5816	5.404	0.004
140.25	-36.75	36	Australia	8	Southeast_Asia_and_Oceania	53	5.1	3.497	68.569	105.53	71.56	33.97	4825	4.437	0.008
140.75	-36.75	36	Australia	8	Southeast_Asia_and_Oceania	53	5.1	2.996	58.745	105.53	79.329	26.201	8537	4.443	0.002
141.25	-36.75	36	Australia	8	Southeast_Asia_and_Oceania	53	5.1	2.994	58.706	105.53	74.431	31.099	15071	3.584	0.004
141.75	-36.75	36	Australia	8	Southeast_Asia_and_Oceania	53	5.1	2.493	48.882	105.53	67.459	38.071	21405	3.452	0
142.25	-36.75	36	Australia	8	Southeast_Asia_and_Oceania	53	5.1	2.411	47.275	105.53	76.632	28.898	33992	3.339	0.002
142.75	-36.75	36	Australia	8	Southeast_Asia_and_Oceania	53	5.1	2.432	47.686	105.53	74.847	30.683	32849	3.387	0
143.25	-36.75	36	Australia	8	Southeast_Asia_and_Oceania	53	5.1	2.638	51.725	105.53	62.484	43.046	21236	3.525	0.015
143.75	-36.75	36	Australia	8	Southeast_Asia_and_Oceania	53	5.1	2.653	52.02	105.53	73.891	31.639	13625	3.236	0.027
144.25	-36.75	36	Australia	8	Southeast_Asia_and_Oceania	53	5.1	2.632	51.608	105.53	67.093	38.437	10356	3.232	0.014
144.75	-36.75	36	Australia	8	Southeast_Asia_and_Oceania	53	5.1	2.714	53.216	105.53	72.613	32.917	7733	3.239	0.027
145.25	-36.75	36	Australia	8	Southeast_Asia_and_Oceania	53	5.1	3.581	70.216	105.53	87.586	17.944	6948	3.553	0.012
145.75	-36.75	36	Australia	8	Southeast_Asia_and_Oceania	54	7.815	4.275	54.702	107.948	78.386	29.562	5819	3.637	0.002
146.25	-36.75	36	Australia	8	Southeast_Asia_and_Oceania	55	9.054	4.304	47.537	107.558	83.772	23.786	2675	3.905	0.005
146.75	-36.75	36	Australia	8	Southeast_Asia_and_Oceania	56	9.868	4.918	49.838	107.197	86.62	20.577	973	3.556	0.024
147.25	-36.75	36	Australia	8	Southeast_Asia_and_Oceania	56	9.868	5.356	54.276	107.197	89.974	17.223	310	4.115	0.007
147.75	-36.75	36	Australia	8	Southeast_Asia_and_Oceania	55	9.054	4.525	49.978	107.558	85.337	22.221	207	4.701	0
148.25	-36.75	36	Australia	8	Southeast_Asia_and_Oceania	45	8.923	3.574	40.054	111.712	86.713	24.999	1034	3.528	0
148.75	-36.75	36	Australia	8	Southeast_Asia_and_Oceania	54	7.815	2.68	34.293	107.948	57.582	50.366	1706	3.942	0
149.25	-36.75	36	Australia	8	Southeast_Asia_and_Oceania	54	7.815	2.711	34.69	107.948	54.422	53.526	318	4.165	0
149.75	-36.75	36	Australia	8	Southeast_Asia_and_Oceania	55	9.054	-999	-999	107.558	-999	-999	248	4.802	0.017
174.75	-36.75	554	New_Zealand	8	Southeast_Asia_and_Oceania	58	15.125	-999	-999	113.762	-999	-999	2292	15.039	0.006
286.75	-36.75	152	Chile	2	Latin_America_and_Caribbean	58	15.125	-999	-999	113.762	-999	-999	939	2.861	0
287.25	-36.75	152	Chile	2	Latin_America_and_Caribbean	57	14.136	-999	-999	110.904	-999	-999	2999	2.902	0.411
287.75	-36.75	152	Chile	2	Latin_America_and_Caribbean	56	9.868	5.022	50.892	107.197	100.164	7.033	11202	6.676	0.786
288.25	-36.75	152	Chile	2	Latin_America_and_Caribbean	56	9.868	6.045	61.259	107.197	100.207	6.99	5041	16.917	0.855
288.75	-36.75	152	Chile	2	Latin_America_and_Caribbean	46	10.01	3.459	34.555	112.899	118.575	1	604	8.7	0
293.75	-36.75	32	Argentina	2	Latin_America_and_Caribbean	53	5.1	0.84	16.471	105.53	89.977	15.553	1104	3.411	0
294.25	-36.75	32	Argentina	2	Latin_America_and_Caribbean	54	7.815	0.94	12.028	107.948	101.802	6.146	1508	3.428	0
294.75	-36.75	32	Argentina	2	Latin_America_and_Caribbean	54	7.815	1.295	16.571	107.948	79.57	28.378	2516	3.428	0.022
295.25	-36.75	32	Argentina	2	Latin_America_and_Caribbean	54	7.815	1.704	21.804	107.948	86.303	21.645	7081	3.428	0
295.75	-36.75	32	Argentina	2	Latin_America_and_Caribbean	54	7.815	1.959	25.067	107.948	83.242	24.706	35100	3.428	0
296.25	-36.75	32	Argentina	2	Latin_America_and_Caribbean	54	7.815	2.186	27.972	107.948	79.061	28.887	19651	3.428	0
296.75	-36.75	32	Argentina	2	Latin_America_and_Caribbean	54	7.815	2.109	26.987	107.948	87.488	20.46	31695	3.286	0.001
297.25	-36.75	32	Argentina	2	Latin_America_and_Caribbean	54	7.815	2.266	28.996	107.948	91.354	16.594	40429	2.525	0.007
297.75	-36.75	32	Argentina	2	Latin_America_and_Caribbean	54	7.815	2.516	32.194	107.948	94.935	13.013	41253	2.338	0.008
298.25	-36.75	32	Argentina	2	Latin_America_and_Caribbean	54	7.815	2.737	35.022	107.948	102.776	5.172	22983	3.213	0.003
298.75	-36.75	32	Argentina	2	Latin_America_and_Caribbean	55	9.054	2.831	31.268	107.558	90.911	16.647	15727	4.505	0
299.25	-36.75	32	Argentina	2	Latin_America_and_Caribbean	55	9.054	2.925	32.306	107.558	89.034	18.524	14085	6.631	0.002
299.75	-36.75	32	Argentina	2	Latin_America_and_Caribbean	55	9.054	3.095	34.184	107.558	87.981	19.577	15628	8.695	0.007
300.25	-36.75	32	Argentina	2	Latin_America_and_Caribbean	56	9.868	3.431	34.769	107.197	87.048	20.149	52361	7.687	0.004
300.75	-36.75	32	Argentina	2	Latin_America_and_Caribbean	56	9.868	3.807	38.579	107.197	97.891	9.306	13934	5.948	0.002
301.25	-36.75	32	Argentina	2	Latin_America_and_Caribbean	55	9.054	5.043	55.699	107.558	85.861	21.697	2353	5.423	0
301.75	-36.75	32	Argentina	2	Latin_America_and_Caribbean	55	9.054	5.088	56.196	107.558	87.248	20.31	2190	5.423	0
302.25	-36.75	32	Argentina	2	Latin_America_and_Caribbean	55	9.054	4.916	54.296	107.558	74.863	32.695	3339	5.431	0
302.75	-36.75	32	Argentina	2	Latin_America_and_Caribbean	55	9.054	4.51	49.812	107.558	80.972	26.586	2928	5.854	0.003
303.25	-36.75	32	Argentina	2	Latin_America_and_Caribbean	55	9.054	-999	-999	107.558	-999	-999	576	7.807	0.013
139.75	-36.25	36	Australia	8	Southeast_Asia_and_Oceania	53	5.1	-999	-999	105.53	-999	-999	5978	4.092	0.003
140.25	-36.25	36	Australia	8	Southeast_Asia_and_Oceania	53	5.1	2.297	45.039	105.53	78.292	27.238	8024	3.375	0.009
140.75	-36.25	36	Australia	8	Southeast_Asia_and_Oceania	53	5.1	2.056	40.314	105.53	67.737	37.793	13042	3.492	0.002
141.25	-36.25	36	Australia	8	Southeast_Asia_and_Oceania	53	5.1	1.685	33.039	105.53	68.984	36.546	27055	3.047	0
141.75	-36.25	36	Australia	8	Southeast_Asia_and_Oceania	53	5.1	1.527	29.941	105.53	73.342	32.188	35449	2.681	0
142.25	-36.25	36	Australia	8	Southeast_Asia_and_Oceania	53	5.1	1.34	26.275	105.53	61.752	43.778	41132	3.252	0
142.75	-36.25	36	Australia	8	Southeast_Asia_and_Oceania	53	5.1	1.36	26.667	105.53	55.058	50.472	35229	3.153	0
143.25	-36.25	36	Australia	8	Southeast_Asia_and_Oceania	53	5.1	1.547	30.333	105.53	63.329	42.201	31507	2.804	0.002
143.75	-36.25	36	Australia	8	Southeast_Asia_and_Oceania	53	5.1	2.013	39.471	105.53	57.402	48.128	22275	3.043	0.118
144.25	-36.25	36	Australia	8	Southeast_Asia_and_Oceania	53	5.1	2.099	41.157	105.53	59.95	45.58	16256	2.778	0.106
144.75	-36.25	36	Australia	8	Southeast_Asia_and_Oceania	53	5.1	5.822	99	105.53	89.764	15.766	10626	2.592	0.172
145.25	-36.25	36	Australia	8	Southeast_Asia_and_Oceania	53	5.1	3.203	62.804	105.53	97.759	7.771	6313	2.624	0.142
145.75	-36.25	36	Australia	8	Southeast_Asia_and_Oceania	53	5.1	3.05	59.804	105.53	73.317	32.213	10035	3.046	0.135
146.25	-36.25	36	Australia	8	Southeast_Asia_and_Oceania	53	5.1	5.735	99	105.53	77.174	28.356	6004	3.191	0.043
146.75	-36.25	36	Australia	8	Southeast_Asia_and_Oceania	54	7.815	9.036	99	107.948	84.588	23.36	2824	3.348	0.025
147.25	-36.25	36	Australia	8	Southeast_Asia_and_Oceania	55	9.054	9.269	99	107.558	88.152	19.406	1049	3.319	0.119
147.75	-36.25	36	Australia	8	Southeast_Asia_and_Oceania	55	9.054	9.054	99	107.558	89.181	18.377	1514	3.582	0.03
148.25	-36.25	36	Australia	8	Southeast_Asia_and_Oceania	46	10.01	11.035	99	112.899	83.207	29.692	567	5.187	0.003
148.75	-36.25	36	Australia	8	Southeast_Asia_and_Oceania	44	6.257	2.577	41.186	107.115	47.065	60.05	320	3.997	0.003
149.25	-36.25	36	Australia	8	Southeast_Asia_and_Oceania	53	5.1	2.03	39.804	105.53	60.362	45.168	728	4.169	0.001
149.75	-36.25	36	Australia	8	Southeast_Asia_and_Oceania	54	7.815	5.167	66.116	107.948	74.214	33.734	208	5.056	0.018
174.25	-36.25	554	New_Zealand	8	Southeast_Asia_and_Oceania	59	11.042	-999	-999	115.672	-999	-999	3280	4.361	0.009
174.75	-36.25	554	New_Zealand	8	Southeast_Asia_and_Oceania	58	15.125	-999	-999	113.762	-999	-999	4620	5.416	0.01
287.25	-36.25	152	Chile	2	Latin_America_and_Caribbean	56	9.868	-999	-999	107.197	-999	-999	2203	2.861	0
287.75	-36.25	152	Chile	2	Latin_America_and_Caribbean	55	9.054	3.371	37.232	107.558	99.067	8.491	6337	3.197	0.7
288.25	-36.25	152	Chile	2	Latin_America_and_Caribbean	56	9.868	4.791	48.551	107.197	96.974	10.223	8246	7.625	0.86
288.75	-36.25	152	Chile	2	Latin_America_and_Caribbean	57	14.136	1.825	12.91	110.904	132.306	1	393	20.465	0.005
289.25	-36.25	152	Chile	2	Latin_America_and_Caribbean	47	11.114	0.259	2.33	110.852	145.231	1	208	21	0
293.75	-36.25	32	Argentina	2	Latin_America_and_Caribbean	53	5.1	0.672	13.176	105.53	92.715	12.815	2257	2.219	0
294.25	-36.25	32	Argentina	2	Latin_America_and_Caribbean	54	7.815	1.138	14.562	107.948	98.738	9.21	2386	2.469	0
294.75	-36.25	32	Argentina	2	Latin_America_and_Caribbean	54	7.815	1.721	22.022	107.948	93.476	14.472	4428	3.428	0.012
295.25	-36.25	32	Argentina	2	Latin_America_and_Caribbean	54	7.815	2.075	26.552	107.948	79.027	28.921	14880	3.428	0
295.75	-36.25	32	Argentina	2	Latin_America_and_Caribbean	54	7.815	1.943	24.862	107.948	80.594	27.354	47216	3.428	0
296.25	-36.25	32	Argentina	2	Latin_America_and_Caribbean	54	7.815	2.359	30.186	107.948	87.869	20.079	31529	3.428	0
296.75	-36.25	32	Argentina	2	Latin_America_and_Caribbean	55	9.054	2.929	32.35	107.558	100.692	6.866	39357	3.351	0.001
297.25	-36.25	32	Argentina	2	Latin_America_and_Caribbean	55	9.054	3.244	35.829	107.558	94.143	13.415	47947	3.206	0.003
297.75	-36.25	32	Argentina	2	Latin_America_and_Caribbean	55	9.054	3.416	37.729	107.558	93.507	14.051	62819	2.937	0.001
298.25	-36.25	32	Argentina	2	Latin_America_and_Caribbean	55	9.054	3.415	37.718	107.558	90.355	17.203	48853	2.91	0.001
298.75	-36.25	32	Argentina	2	Latin_America_and_Caribbean	55	9.054	3.179	35.112	107.558	92.058	15.5	18073	2.942	0
299.25	-36.25	32	Argentina	2	Latin_America_and_Caribbean	55	9.054	3.413	37.696	107.558	97.28	10.278	8260	3.15	0.003
299.75	-36.25	32	Argentina	2	Latin_America_and_Caribbean	55	9.054	4.101	45.295	107.558	104.919	2.639	4133	5.464	0
300.25	-36.25	32	Argentina	2	Latin_America_and_Caribbean	55	9.054	3.58	39.541	107.558	92.978	14.58	10903	6.616	0
300.75	-36.25	32	Argentina	2	Latin_America_and_Caribbean	55	9.054	4.292	47.404	107.558	89.907	17.651	8118	5.68	0
301.25	-36.25	32	Argentina	2	Latin_America_and_Caribbean	55	9.054	4.35	48.045	107.558	81.38	26.178	5098	4.088	0.01
301.75	-36.25	32	Argentina	2	Latin_America_and_Caribbean	55	9.054	4.459	49.249	107.558	84.293	23.265	3060	5.445	0
302.25	-36.25	32	Argentina	2	Latin_America_and_Caribbean	55	9.054	4.181	46.178	107.558	82.758	24.8	7404	6.27	0
302.75	-36.25	32	Argentina	2	Latin_America_and_Caribbean	55	9.054	-999	-999	107.558	-999	-999	2012	8.126	0
136.75	-35.75	36	Australia	8	Southeast_Asia_and_Oceania	54	7.815	-999	-999	107.948	-999	-999	329	4.215	0
137.25	-35.75	36	Australia	8	Southeast_Asia_and_Oceania	53	5.1	-999	-999	105.53	-999	-999	370	4.311	0
137.75	-35.75	36	Australia	8	Southeast_Asia_and_Oceania	53	5.1	-999	-999	105.53	-999	-999	349	4.603	0
139.25	-35.75	36	Australia	8	Southeast_Asia_and_Oceania	53	5.1	-999	-999	105.53	-999	-999	7551	5.363	0.002
139.75	-35.75	36	Australia	8	Southeast_Asia_and_Oceania	53	5.1	1.516	29.725	105.53	72.502	33.028	11455	3.253	0
140.25	-35.75	36	Australia	8	Southeast_Asia_and_Oceania	53	5.1	1.142	22.392	105.53	43.059	62.471	7892	5.086	0.001
140.75	-35.75	36	Australia	8	Southeast_Asia_and_Oceania	53	5.1	1.046	20.51	105.53	61.18	44.35	3025	6.217	0
141.25	-35.75	36	Australia	8	Southeast_Asia_and_Oceania	53	5.1	0.577	11.314	105.53	70.303	35.227	16471	6.146	0
141.75	-35.75	36	Australia	8	Southeast_Asia_and_Oceania	52	3.968	0.874	22.026	120.494	73.466	47.028	16860	2.654	0
142.25	-35.75	36	Australia	8	Southeast_Asia_and_Oceania	52	3.968	1.097	27.646	120.494	56.966	63.528	31520	2.799	0
142.75	-35.75	36	Australia	8	Southeast_Asia_and_Oceania	52	3.968	0.873	22.001	120.494	69.945	50.549	36000	2.597	0
143.25	-35.75	36	Australia	8	Southeast_Asia_and_Oceania	52	3.968	0.821	20.691	120.494	62.654	57.84	29339	2.537	0
143.75	-35.75	36	Australia	8	Southeast_Asia_and_Oceania	52	3.968	1.296	32.661	120.494	74.234	46.26	17974	3.095	0.226
144.25	-35.75	36	Australia	8	Southeast_Asia_and_Oceania	52	3.968	4.7	99	120.494	71.917	48.577	14770	3.208	0.323
144.75	-35.75	36	Australia	8	Southeast_Asia_and_Oceania	52	3.968	2.549	64.239	120.494	43.412	77.082	12334	2.637	0.231
145.25	-35.75	36	Australia	8	Southeast_Asia_and_Oceania	53	5.1	4.496	88.157	105.53	62.827	42.703	10359	2.592	0.357
145.75	-35.75	36	Australia	8	Southeast_Asia_and_Oceania	53	5.1	4.173	81.824	105.53	52.845	52.685	11165	2.592	0.352
146.25	-35.75	36	Australia	8	Southeast_Asia_and_Oceania	53	5.1	3.457	67.784	105.53	38.412	67.118	12689	2.712	0.168
146.75	-35.75	36	Australia	8	Southeast_Asia_and_Oceania	53	5.1	4.553	89.275	105.53	45.922	59.608	11826	3.278	0.055
147.25	-35.75	36	Australia	8	Southeast_Asia_and_Oceania	54	7.815	6.28	80.358	107.948	56.314	51.634	8870	3.435	0.003
147.75	-35.75	36	Australia	8	Southeast_Asia_and_Oceania	54	7.815	7.942	99	107.948	69.702	38.246	1997	3.554	0.178
148.25	-35.75	36	Australia	8	Southeast_Asia_and_Oceania	55	9.054	7.24	79.965	107.558	66.697	40.861	1586	3.74	0.237
149.25	-35.75	36	Australia	8	Southeast_Asia_and_Oceania	54	7.815	2.133	27.294	107.948	55.527	52.421	465	3.986	0
149.75	-35.75	36	Australia	8	Southeast_Asia_and_Oceania	55	9.054	5.111	56.45	107.558	75.595	31.963	209	4.191	0
150.25	-35.75	36	Australia	8	Southeast_Asia_and_Oceania	65	8.072	-999	-999	120.04	-999	-999	209	5.056	0
173.75	-35.75	554	New_Zealand	8	Southeast_Asia_and_Oceania	59	11.042	-999	-999	115.672	-999	-999	1268	6.537	0.002
174.25	-35.75	554	New_Zealand	8	Southeast_Asia_and_Oceania	59	11.042	-999	-999	115.672	-999	-999	1184	5.416	0.002
287.75	-35.75	152	Chile	2	Latin_America_and_Caribbean	55	9.054	2.192	24.21	107.558	97.543	10.015	6397	3.214	0.628
288.25	-35.75	152	Chile	2	Latin_America_and_Caribbean	55	9.054	4.689	51.789	107.558	101.97	5.588	9494	3.008	0.856
288.75	-35.75	152	Chile	2	Latin_America_and_Caribbean	55	9.054	9.722	99	107.558	99.103	8.455	6512	3.435	0.902
292.75	-35.75	32	Argentina	2	Latin_America_and_Caribbean	53	5.1	-999	-999	105.53	-999	-999	216	1.136	0
293.25	-35.75	32	Argentina	2	Latin_America_and_Caribbean	53	5.1	1.071	21	105.53	87.448	18.082	325	1.453	0
293.75	-35.75	32	Argentina	2	Latin_America_and_Caribbean	53	5.1	1.208	23.686	105.53	84.399	21.131	546	1.453	0
294.25	-35.75	32	Argentina	2	Latin_America_and_Caribbean	54	7.815	2.26	28.919	107.948	106.774	1.174	1109	1.524	0
294.75	-35.75	32	Argentina	2	Latin_America_and_Caribbean	54	7.815	1.728	22.111	107.948	87.247	20.701	7015	2.993	0
295.25	-35.75	32	Argentina	2	Latin_America_and_Caribbean	64	6.646	1.999	30.078	113.937	80.47	33.467	20855	3.315	0.001
295.75	-35.75	32	Argentina	2	Latin_America_and_Caribbean	64	6.646	1.983	29.837	113.937	82.716	31.221	30772	3.428	0
296.25	-35.75	32	Argentina	2	Latin_America_and_Caribbean	54	7.815	2.821	36.097	107.948	93.648	14.3	38675	3.428	0
296.75	-35.75	32	Argentina	2	Latin_America_and_Caribbean	55	9.054	3.315	36.614	107.558	94.79	12.768	58862	3.428	0
297.25	-35.75	32	Argentina	2	Latin_America_and_Caribbean	55	9.054	3.392	37.464	107.558	100.747	6.811	32564	3.426	0
297.75	-35.75	32	Argentina	2	Latin_America_and_Caribbean	55	9.054	3.363	37.144	107.558	93.272	14.286	48739	2.984	0.001
298.25	-35.75	32	Argentina	2	Latin_America_and_Caribbean	55	9.054	3.297	36.415	107.558	92.301	15.257	50017	2.91	0.001
298.75	-35.75	32	Argentina	2	Latin_America_and_Caribbean	55	9.054	3.198	35.321	107.558	89.717	17.841	33098	2.91	0
299.25	-35.75	32	Argentina	2	Latin_America_and_Caribbean	55	9.054	3.288	36.315	107.558	91.38	16.178	36830	2.91	0.004
299.75	-35.75	32	Argentina	2	Latin_America_and_Caribbean	55	9.054	3.267	36.083	107.558	92.144	15.414	37066	2.91	0.005
300.25	-35.75	32	Argentina	2	Latin_America_and_Caribbean	55	9.054	3.305	36.503	107.558	89.592	17.966	62308	3.119	0.002
300.75	-35.75	32	Argentina	2	Latin_America_and_Caribbean	65	8.072	3.725	46.147	120.04	89.371	30.669	25180	3.199	0.005
301.25	-35.75	32	Argentina	2	Latin_America_and_Caribbean	65	8.072	4.183	51.821	120.04	90.634	29.406	17514	4.546	0.004
301.75	-35.75	32	Argentina	2	Latin_America_and_Caribbean	65	8.072	4.587	56.826	120.04	92.528	27.512	10104	5.555	0
302.25	-35.75	32	Argentina	2	Latin_America_and_Caribbean	55	9.054	4.831	53.358	107.558	93.63	13.928	7903	6.003	0
302.75	-35.75	32	Argentina	2	Latin_America_and_Caribbean	65	8.072	-999	-999	120.04	-999	-999	3067	6.172	0
137.25	-35.25	36	Australia	8	Southeast_Asia_and_Oceania	53	5.1	-999	-999	105.53	-999	-999	34173	3.562	0
137.75	-35.25	36	Australia	8	Southeast_Asia_and_Oceania	53	5.1	-999	-999	105.53	-999	-999	44608	2.727	0
138.75	-35.25	36	Australia	8	Southeast_Asia_and_Oceania	54	7.815	2.85	36.468	107.948	72.346	35.602	9924	3.852	0.012
139.25	-35.25	36	Australia	8	Southeast_Asia_and_Oceania	53	5.1	1.171	22.961	105.53	78.994	26.536	13443	3.556	0.007
139.75	-35.25	36	Australia	8	Southeast_Asia_and_Oceania	53	5.1	1.084	21.255	105.53	41.089	64.441	14272	2.476	0
140.25	-35.25	36	Australia	8	Southeast_Asia_and_Oceania	53	5.1	0.851	16.686	105.53	28.552	76.978	12217	3.218	0
140.75	-35.25	36	Australia	8	Southeast_Asia_and_Oceania	52	3.968	0.807	20.338	120.494	28.366	92.128	17365	3.647	0.002
141.25	-35.25	36	Australia	8	Southeast_Asia_and_Oceania	52	3.968	0.864	21.774	120.494	69.94	50.554	24563	4.163	0
141.75	-35.25	36	Australia	8	Southeast_Asia_and_Oceania	52	3.968	0.758	19.103	120.494	94.493	26.001	25734	3.79	0
142.25	-35.25	36	Australia	8	Southeast_Asia_and_Oceania	52	3.968	0.724	18.246	120.494	62.134	58.36	35306	3.824	0
142.75	-35.25	36	Australia	8	Southeast_Asia_and_Oceania	52	3.968	0.511	12.878	120.494	67.121	53.373	33778	2.39	0
143.25	-35.25	36	Australia	8	Southeast_Asia_and_Oceania	52	3.968	1.262	31.804	120.494	80.954	39.54	40498	2.712	0.113
143.75	-35.25	36	Australia	8	Southeast_Asia_and_Oceania	52	3.968	2.154	54.284	120.494	53.471	67.023	27687	3.099	0.237
144.25	-35.25	36	Australia	8	Southeast_Asia_and_Oceania	52	3.968	1.764	44.456	120.494	37.844	82.65	26178	3.322	0.163
144.75	-35.25	36	Australia	8	Southeast_Asia_and_Oceania	52	3.968	1.947	49.068	120.494	39.686	80.808	12151	3.162	0.119
145.25	-35.25	36	Australia	8	Southeast_Asia_and_Oceania	53	5.1	2.501	49.039	105.53	44.678	60.852	6207	2.706	0.18
145.75	-35.25	36	Australia	8	Southeast_Asia_and_Oceania	53	5.1	2.364	46.353	105.53	46.278	59.252	5185	2.592	0.224
146.25	-35.25	36	Australia	8	Southeast_Asia_and_Oceania	53	5.1	2.232	43.765	105.53	41.935	63.595	11926	2.516	0.095
146.75	-35.25	36	Australia	8	Southeast_Asia_and_Oceania	53	5.1	3.163	62.02	105.53	48.863	56.667	18943	2.774	0.072
147.25	-35.25	36	Australia	8	Southeast_Asia_and_Oceania	53	5.1	4.377	85.824	105.53	48.973	56.557	14834	3.308	0.105
147.75	-35.25	36	Australia	8	Southeast_Asia_and_Oceania	54	7.815	5.714	73.116	107.948	53.993	53.955	9916	3.45	0.068
148.25	-35.25	36	Australia	8	Southeast_Asia_and_Oceania	55	9.054	6.469	71.449	107.558	61.867	45.691	6574	3.136	0.086
148.75	-35.25	36	Australia	8	Southeast_Asia_and_Oceania	55	9.054	4.083	45.096	107.558	53.087	54.471	3253	3.468	0
149.25	-35.25	36	Australia	8	Southeast_Asia_and_Oceania	54	7.815	-999	-999	107.948	-999	-999	1561	3.805	0
149.75	-35.25	36	Australia	8	Southeast_Asia_and_Oceania	54	7.815	2.603	33.308	107.948	66.833	41.115	1234	3.78	0
173.25	-35.25	554	New_Zealand	8	Southeast_Asia_and_Oceania	59	11.042	-999	-999	115.672	-999	-999	780	5.909	0.002
173.75	-35.25	554	New_Zealand	8	Southeast_Asia_and_Oceania	59	11.042	-999	-999	115.672	-999	-999	850	5.765	0.002
287.75	-35.25	152	Chile	2	Latin_America_and_Caribbean	55	9.054	-999	-999	107.558	-999	-999	4592	2.912	0.365
288.25	-35.25	152	Chile	2	Latin_America_and_Caribbean	55	9.054	6.715	74.166	107.558	93.34	14.218	13308	3.348	0.7
288.75	-35.25	152	Chile	2	Latin_America_and_Caribbean	55	9.054	8.75	96.642	107.558	93.837	13.721	11496	3.365	0.916
289.25	-35.25	152	Chile	2	Latin_America_and_Caribbean	56	9.868	9.597	97.254	107.197	95.862	11.335	1627	3.19	0.755
289.75	-35.25	32	Argentina	2	Latin_America_and_Caribbean	28	8.816	0.322	3.652	116.652	99.348	17.304	548	2.416	0
292.25	-35.25	32	Argentina	2	Latin_America_and_Caribbean	53	5.1	1.459	28.608	105.53	71.796	33.734	218	1.079	0
292.75	-35.25	32	Argentina	2	Latin_America_and_Caribbean	63	4.368	1.182	27.06	106.091	69.543	36.548	218	1.136	0
293.25	-35.25	32	Argentina	2	Latin_America_and_Caribbean	63	4.368	1.828	41.85	106.091	48.487	57.604	327	1.584	0
293.75	-35.25	32	Argentina	2	Latin_America_and_Caribbean	53	5.1	1.273	24.961	105.53	72.357	33.173	254	1.453	0
294.25	-35.25	32	Argentina	2	Latin_America_and_Caribbean	54	7.815	1.896	24.261	107.948	109.403	1	1208	1.835	0
294.75	-35.25	32	Argentina	2	Latin_America_and_Caribbean	54	7.815	2.056	26.308	107.948	86.719	21.229	5371	1.601	0
295.25	-35.25	32	Argentina	2	Latin_America_and_Caribbean	64	6.646	2.261	34.02	113.937	91.074	22.863	24501	3.189	0.001
295.75	-35.25	32	Argentina	2	Latin_America_and_Caribbean	64	6.646	2.397	36.067	113.937	90.333	23.604	34020	3.428	0
296.25	-35.25	32	Argentina	2	Latin_America_and_Caribbean	64	6.646	2.832	42.612	113.937	101.529	12.408	39307	3.423	0
296.75	-35.25	32	Argentina	2	Latin_America_and_Caribbean	55	9.054	3.55	39.209	107.558	103.653	3.905	56179	3.22	0
297.25	-35.25	32	Argentina	2	Latin_America_and_Caribbean	55	9.054	3.872	42.766	107.558	102.958	4.6	32037	3.059	0
297.75	-35.25	32	Argentina	2	Latin_America_and_Caribbean	55	9.054	3.396	37.508	107.558	93.166	14.392	43740	2.91	0.001
298.25	-35.25	32	Argentina	2	Latin_America_and_Caribbean	55	9.054	3.487	38.513	107.558	92.658	14.9	61319	2.91	0
298.75	-35.25	32	Argentina	2	Latin_America_and_Caribbean	55	9.054	3.305	36.503	107.558	90.373	17.185	51823	2.91	0
299.25	-35.25	32	Argentina	2	Latin_America_and_Caribbean	66	10.378	3.173	30.574	116.768	93.668	23.1	89540	2.91	0.003
299.75	-35.25	32	Argentina	2	Latin_America_and_Caribbean	65	8.072	3.268	40.486	120.04	93.374	26.666	119743	3.135	0.002
300.25	-35.25	32	Argentina	2	Latin_America_and_Caribbean	65	8.072	3.136	38.85	120.04	90.186	29.854	45729	3.764	0.003
300.75	-35.25	32	Argentina	2	Latin_America_and_Caribbean	65	8.072	3.636	45.045	120.04	84.841	35.199	34173	4.438	0.001
301.25	-35.25	32	Argentina	2	Latin_America_and_Caribbean	65	8.072	4.05	50.173	120.04	77.182	42.858	11810	5.8	0.023
301.75	-35.25	32	Argentina	2	Latin_America_and_Caribbean	65	8.072	4.271	52.911	120.04	76.453	43.587	4681	5.599	0.05
302.25	-35.25	32	Argentina	2	Latin_America_and_Caribbean	65	8.072	5.663	70.156	120.04	91.483	28.557	4555	6.018	0.06
19.75	-34.75	710	South_Africa	6	Sub_Saharan_Africa	63	4.368	-999	-999	106.091	-999	-999	6952	2.436	0.001
20.25	-34.75	710	South_Africa	6	Sub_Saharan_Africa	63	4.368	-999	-999	106.091	-999	-999	8090	2.15	0
116.25	-34.75	36	Australia	8	Southeast_Asia_and_Oceania	55	9.054	-999	-999	107.558	-999	-999	212	3.776	0
116.75	-34.75	36	Australia	8	Southeast_Asia_and_Oceania	56	9.868	3.397	34.424	107.197	81.912	25.285	2253	5.392	0
117.25	-34.75	36	Australia	8	Southeast_Asia_and_Oceania	55	9.054	3.931	43.417	107.558	78.966	28.592	6636	5.35	0.001
117.75	-34.75	36	Australia	8	Southeast_Asia_and_Oceania	54	7.815	-999	-999	107.948	-999	-999	13720	7.011	0.002
118.25	-34.75	36	Australia	8	Southeast_Asia_and_Oceania	54	7.815	-999	-999	107.948	-999	-999	12408	3.568	0
135.25	-34.75	36	Australia	8	Southeast_Asia_and_Oceania	53	5.1	-999	-999	105.53	-999	-999	24808	2.965	0
135.75	-34.75	36	Australia	8	Southeast_Asia_and_Oceania	63	4.368	-999	-999	106.091	-999	-999	36096	3.347	0
137.75	-34.75	36	Australia	8	Southeast_Asia_and_Oceania	63	4.368	-999	-999	106.091	-999	-999	54009	2.68	0
138.75	-34.75	36	Australia	8	Southeast_Asia_and_Oceania	53	5.1	2.737	53.667	105.53	71.401	34.129	17433	3.462	0.007
139.25	-34.75	36	Australia	8	Southeast_Asia_and_Oceania	53	5.1	1.77	34.706	105.53	77.189	28.341	13898	3.268	0.001
139.75	-34.75	36	Australia	8	Southeast_Asia_and_Oceania	62	2.145	0.563	26.247	114.589	43.084	71.505	17964	2.557	0.002
140.25	-34.75	36	Australia	8	Southeast_Asia_and_Oceania	62	2.145	0.551	25.688	114.589	31.591	82.998	31529	2.496	0.001
140.75	-34.75	36	Australia	8	Southeast_Asia_and_Oceania	62	2.145	0.56	26.107	114.589	33.05	81.539	32018	2.57	0.003
141.25	-34.75	36	Australia	8	Southeast_Asia_and_Oceania	62	2.145	0.547	25.501	114.589	66.948	47.641	40478	2.476	0
141.75	-34.75	36	Australia	8	Southeast_Asia_and_Oceania	62	2.145	0.411	19.161	114.589	83.93	30.659	24738	2.476	0
142.25	-34.75	36	Australia	8	Southeast_Asia_and_Oceania	62	2.145	1.062	49.51	114.589	80.763	33.826	25624	2.645	0.027
142.75	-34.75	36	Australia	8	Southeast_Asia_and_Oceania	62	2.145	0.768	35.804	114.589	93.262	21.327	39850	2.756	0.047
143.25	-34.75	36	Australia	8	Southeast_Asia_and_Oceania	62	2.145	0.863	40.233	114.589	57.707	56.882	43503	2.834	0.014
143.75	-34.75	36	Australia	8	Southeast_Asia_and_Oceania	62	2.145	0.776	36.177	114.589	45.71	68.879	32256	3.252	0.147
144.25	-34.75	36	Australia	8	Southeast_Asia_and_Oceania	62	2.145	0.688	32.075	114.589	41.367	73.222	35298	3.322	0.096
144.75	-34.75	36	Australia	8	Southeast_Asia_and_Oceania	62	2.145	1.074	50.07	114.589	33.646	80.943	38144	2.832	0.13
145.25	-34.75	36	Australia	8	Southeast_Asia_and_Oceania	62	2.145	1.483	69.138	114.589	41.347	73.242	18585	2.6	0.094
145.75	-34.75	36	Australia	8	Southeast_Asia_and_Oceania	62	2.145	1.752	81.678	114.589	34.092	80.497	12834	2.592	0.256
146.25	-34.75	36	Australia	8	Southeast_Asia_and_Oceania	63	4.368	2.459	56.296	106.091	45.419	60.672	11901	2.784	0.217
146.75	-34.75	36	Australia	8	Southeast_Asia_and_Oceania	53	5.1	2.812	55.137	105.53	45.217	60.313	26764	2.811	0.062
147.25	-34.75	36	Australia	8	Southeast_Asia_and_Oceania	53	5.1	3.435	67.353	105.53	51.097	54.433	29294	2.472	0.004
147.75	-34.75	36	Australia	8	Southeast_Asia_and_Oceania	53	5.1	4.504	88.314	105.53	49.577	55.953	19282	3.486	0.006
148.25	-34.75	36	Australia	8	Southeast_Asia_and_Oceania	54	7.815	5.717	73.154	107.948	52.466	55.482	14649	3.541	0.078
148.75	-34.75	36	Australia	8	Southeast_Asia_and_Oceania	54	7.815	6.259	80.09	107.948	49.925	58.023	7700	3.695	0.002
149.25	-34.75	36	Australia	8	Southeast_Asia_and_Oceania	54	7.815	3.54	45.298	107.948	38.727	69.221	5607	3.73	0
149.75	-34.75	36	Australia	8	Southeast_Asia_and_Oceania	54	7.815	3.025	38.708	107.948	36.074	71.874	1916	3.897	0
150.25	-34.75	36	Australia	8	Southeast_Asia_and_Oceania	55	9.054	3.052	33.709	107.558	64.451	43.107	212	3.703	0.004
150.75	-34.75	36	Australia	8	Southeast_Asia_and_Oceania	65	8.072	-999	-999	120.04	-999	-999	212	5.456	0.011
288.25	-34.75	152	Chile	2	Latin_America_and_Caribbean	55	9.054	6.124	67.639	107.558	89.203	18.355	15063	3.052	0.649
288.75	-34.75	152	Chile	2	Latin_America_and_Caribbean	54	7.815	7.833	99	107.948	87.535	20.413	22115	3.199	0.888
289.25	-34.75	152	Chile	2	Latin_America_and_Caribbean	54	7.815	9.242	99	107.948	100.93	7.018	3914	3.052	0.855
289.75	-34.75	32	Argentina	2	Latin_America_and_Caribbean	29	9.578	0.748	7.809	113.433	105.374	8.059	1939	2.634	0
290.25	-34.75	32	Argentina	2	Latin_America_and_Caribbean	15	6.525	0.25	3.832	133.684	66.565	67.119	1345	1.351	0
291.75	-34.75	32	Argentina	2	Latin_America_and_Caribbean	53	5.1	2.573	50.451	105.53	79.061	26.469	219	1.136	0
292.25	-34.75	32	Argentina	2	Latin_America_and_Caribbean	63	4.368	2.726	62.408	106.091	82.888	23.203	219	1.136	0
293.25	-34.75	32	Argentina	2	Latin_America_and_Caribbean	63	4.368	1.348	30.861	106.091	61.744	44.347	1979	1.581	0
293.75	-34.75	32	Argentina	2	Latin_America_and_Caribbean	63	4.368	1.384	31.685	106.091	110.058	1	1723	1.487	0
294.25	-34.75	32	Argentina	2	Latin_America_and_Caribbean	64	6.646	1.53	23.021	113.937	106.344	7.593	3141	1.453	0
294.75	-34.75	32	Argentina	2	Latin_America_and_Caribbean	64	6.646	2.105	31.673	113.937	98.784	15.153	13958	1.453	0
295.25	-34.75	32	Argentina	2	Latin_America_and_Caribbean	64	6.646	2.276	34.246	113.937	76.07	37.867	38263	2.34	0
295.75	-34.75	32	Argentina	2	Latin_America_and_Caribbean	64	6.646	2.746	41.318	113.937	94.62	19.317	39367	3.439	0
296.25	-34.75	32	Argentina	2	Latin_America_and_Caribbean	64	6.646	3.178	47.818	113.937	104.042	9.895	29694	3.19	0
296.75	-34.75	32	Argentina	2	Latin_America_and_Caribbean	65	8.072	3.756	46.531	120.04	108.672	11.368	65963	2.91	0
297.25	-34.75	32	Argentina	2	Latin_America_and_Caribbean	55	9.054	3.83	42.302	107.558	103.048	4.51	56687	2.91	0
297.75	-34.75	32	Argentina	2	Latin_America_and_Caribbean	55	9.054	3.705	40.921	107.558	88.525	19.033	70604	2.91	0.006
298.25	-34.75	32	Argentina	2	Latin_America_and_Caribbean	65	8.072	3.769	46.692	120.04	90.726	29.314	81975	2.91	0.001
298.75	-34.75	32	Argentina	2	Latin_America_and_Caribbean	65	8.072	3.408	42.22	120.04	88.394	31.646	71898	2.91	0.002
299.25	-34.75	32	Argentina	2	Latin_America_and_Caribbean	65	8.072	3.194	39.569	120.04	86.536	33.504	106247	3.409	0.004
299.75	-34.75	32	Argentina	2	Latin_America_and_Caribbean	66	10.378	3.216	30.989	116.768	88.856	27.912	124179	4.586	0.004
300.25	-34.75	32	Argentina	2	Latin_America_and_Caribbean	66	10.378	3.389	32.656	116.768	94.949	21.819	72308	4.666	0.007
300.75	-34.75	32	Argentina	2	Latin_America_and_Caribbean	66	10.378	3.942	37.984	116.768	88.624	28.144	28671	4.666	0.008
301.25	-34.75	32	Argentina	2	Latin_America_and_Caribbean	66	10.378	3.649	35.161	116.768	79.359	37.409	15753	3.902	0.023
303.25	-34.75	858	Uruguay	2	Latin_America_and_Caribbean	66	10.378	-999	-999	116.768	-999	-999	3620	8.449	0.025
303.75	-34.75	858	Uruguay	2	Latin_America_and_Caribbean	66	10.378	-999	-999	116.768	-999	-999	3588	8.449	0.306
304.25	-34.75	858	Uruguay	2	Latin_America_and_Caribbean	66	10.378	-999	-999	116.768	-999	-999	2415	8.354	0.619
304.75	-34.75	858	Uruguay	2	Latin_America_and_Caribbean	66	10.378	-999	-999	116.768	-999	-999	921	10.181	0.549
305.25	-34.75	858	Uruguay	2	Latin_America_and_Caribbean	67	10.586	-999	-999	114.805	-999	-999	797	9.043	0.671
305.75	-34.75	858	Uruguay	2	Latin_America_and_Caribbean	67	10.586	-999	-999	114.805	-999	-999	5436	9.042	0.856
19.25	-34.25	710	South_Africa	6	Sub_Saharan_Africa	64	6.646	-999	-999	113.937	-999	-999	10792	1.966	0.118
19.75	-34.25	710	South_Africa	6	Sub_Saharan_Africa	63	4.368	0.968	22.161	106.091	96.209	9.882	14952	2.024	0.009
20.25	-34.25	710	South_Africa	6	Sub_Saharan_Africa	63	4.368	0.582	13.324	106.091	81.847	24.244	10439	1.996	0.133
20.75	-34.25	710	South_Africa	6	Sub_Saharan_Africa	63	4.368	-999	-999	106.091	-999	-999	15552	2.131	0.017
21.25	-34.25	710	South_Africa	6	Sub_Saharan_Africa	63	4.368	-999	-999	106.091	-999	-999	12538	2.039	0.081
21.75	-34.25	710	South_Africa	6	Sub_Saharan_Africa	63	4.368	-999	-999	106.091	-999	-999	11144	2.407	0.113
115.25	-34.25	36	Australia	8	Southeast_Asia_and_Oceania	55	9.054	-999	-999	107.558	-999	-999	213	5.308	0.082
115.75	-34.25	36	Australia	8	Southeast_Asia_and_Oceania	55	9.054	-999	-999	107.558	-999	-999	213	3.728	0.196
116.25	-34.25	36	Australia	8	Southeast_Asia_and_Oceania	55	9.054	4.724	52.176	107.558	79.085	28.473	410	3.658	0.041
116.75	-34.25	36	Australia	8	Southeast_Asia_and_Oceania	54	7.815	3.37	43.122	107.948	72.874	35.074	10786	3.321	0
117.25	-34.25	36	Australia	8	Southeast_Asia_and_Oceania	54	7.815	2.906	37.185	107.948	66.432	41.516	23447	3.858	0
117.75	-34.25	36	Australia	8	Southeast_Asia_and_Oceania	53	5.1	2.215	43.431	105.53	64.635	40.895	26271	3.661	0
118.25	-34.25	36	Australia	8	Southeast_Asia_and_Oceania	53	5.1	2.004	39.294	105.53	65.955	39.575	23538	3.561	0
118.75	-34.25	36	Australia	8	Southeast_Asia_and_Oceania	53	5.1	-999	-999	105.53	-999	-999	10609	3.613	0
119.25	-34.25	36	Australia	8	Southeast_Asia_and_Oceania	53	5.1	-999	-999	105.53	-999	-999	4089	3.844	0
135.75	-34.25	36	Australia	8	Southeast_Asia_and_Oceania	63	4.368	1.93	44.185	106.091	58.035	48.056	63372	3.92	0
136.25	-34.25	36	Australia	8	Southeast_Asia_and_Oceania	62	2.145	-999	-999	114.589	-999	-999	64107	3.573	0
137.75	-34.25	36	Australia	8	Southeast_Asia_and_Oceania	63	4.368	-999	-999	106.091	-999	-999	52307	2.584	0
138.25	-34.25	36	Australia	8	Southeast_Asia_and_Oceania	63	4.368	-999	-999	106.091	-999	-999	39724	3.296	0
138.75	-34.25	36	Australia	8	Southeast_Asia_and_Oceania	53	5.1	2.534	49.686	105.53	69.679	35.851	34557	3.023	0.001
139.25	-34.25	36	Australia	8	Southeast_Asia_and_Oceania	53	5.1	1.377	27	105.53	79.292	26.238	23743	2.586	0
139.75	-34.25	36	Australia	8	Southeast_Asia_and_Oceania	62	2.145	0.359	16.737	114.589	44.279	70.31	29429	2.666	0.016
140.25	-34.25	36	Australia	8	Southeast_Asia_and_Oceania	62	2.145	0.389	18.135	114.589	34.197	80.392	46620	2.749	0.008
140.75	-34.25	36	Australia	8	Southeast_Asia_and_Oceania	62	2.145	0.371	17.296	114.589	40.105	74.484	48286	2.636	0.014
141.25	-34.25	36	Australia	8	Southeast_Asia_and_Oceania	62	2.145	0.532	24.802	114.589	70.907	43.682	59446	2.549	0
141.75	-34.25	36	Australia	8	Southeast_Asia_and_Oceania	62	2.145	0.414	19.301	114.589	67.798	46.791	37710	2.548	0.032
142.25	-34.25	36	Australia	8	Southeast_Asia_and_Oceania	62	2.145	0.845	39.394	114.589	89.593	24.996	43600	2.544	0.079
142.75	-34.25	36	Australia	8	Southeast_Asia_and_Oceania	62	2.145	0.555	25.874	114.589	63.39	51.199	40528	2.476	0
143.25	-34.25	36	Australia	8	Southeast_Asia_and_Oceania	62	2.145	0.559	26.061	114.589	54.801	59.788	34709	2.848	0
143.75	-34.25	36	Australia	8	Southeast_Asia_and_Oceania	62	2.145	1.514	70.583	114.589	52.527	62.062	62270	3.159	0.149
144.25	-34.25	36	Australia	8	Southeast_Asia_and_Oceania	62	2.145	1.124	52.401	114.589	31.97	82.619	52122	3.322	0
144.75	-34.25	36	Australia	8	Southeast_Asia_and_Oceania	62	2.145	1.337	62.331	114.589	31.23	83.359	59764	2.822	0.119
145.25	-34.25	36	Australia	8	Southeast_Asia_and_Oceania	62	2.145	1.246	58.089	114.589	33.408	81.181	47547	2.573	0.271
145.75	-34.25	36	Australia	8	Southeast_Asia_and_Oceania	62	2.145	2.007	93.566	114.589	45.205	69.384	30983	2.586	0.232
146.25	-34.25	36	Australia	8	Southeast_Asia_and_Oceania	63	4.368	2.945	67.422	106.091	44.27	61.821	24082	2.648	0.136
146.75	-34.25	36	Australia	8	Southeast_Asia_and_Oceania	63	4.368	2.323	53.182	106.091	38.676	67.415	41226	2.442	0.001
147.25	-34.25	36	Australia	8	Southeast_Asia_and_Oceania	53	5.1	3.116	61.098	105.53	37.929	67.601	40222	2.491	0.001
147.75	-34.25	36	Australia	8	Southeast_Asia_and_Oceania	53	5.1	3.892	76.314	105.53	37.438	68.092	29946	2.62	0.017
148.25	-34.25	36	Australia	8	Southeast_Asia_and_Oceania	53	5.1	5.225	99	105.53	46.96	58.57	22373	3.683	0.049
148.75	-34.25	36	Australia	8	Southeast_Asia_and_Oceania	54	7.815	4.531	57.978	107.948	43.749	64.199	10581	3.559	0.007
149.25	-34.25	36	Australia	8	Southeast_Asia_and_Oceania	54	7.815	3.904	49.955	107.948	38.52	69.428	5753	3.859	0
149.75	-34.25	36	Australia	8	Southeast_Asia_and_Oceania	54	7.815	3.434	43.941	107.948	41.948	66	7848	3.998	0
150.25	-34.25	36	Australia	8	Southeast_Asia_and_Oceania	54	7.815	4.097	52.425	107.948	61.907	46.041	498	4.373	0.001
150.75	-34.25	36	Australia	8	Southeast_Asia_and_Oceania	64	6.646	-999	-999	113.937	-999	-999	373	3.695	0.063
288.25	-34.25	152	Chile	2	Latin_America_and_Caribbean	54	7.815	-999	-999	107.948	-999	-999	12756	2.935	0.235
288.75	-34.25	152	Chile	2	Latin_America_and_Caribbean	54	7.815	6.71	85.861	107.948	88.288	19.66	12949	3.375	0.89
289.25	-34.25	152	Chile	2	Latin_America_and_Caribbean	54	7.815	7.226	92.463	107.948	88.941	19.007	8424	3.642	0.891
289.75	-34.25	152	Chile	2	Latin_America_and_Caribbean	46	10.01	1.537	15.355	112.899	84.271	28.628	1644	3.39	0
290.25	-34.25	32	Argentina	2	Latin_America_and_Caribbean	16	8.063	1.569	19.458	119.784	96.519	23.265	662	2.568	0
293.25	-34.25	32	Argentina	2	Latin_America_and_Caribbean	63	4.368	1.364	31.227	106.091	73.726	32.365	550	1.577	0
293.75	-34.25	32	Argentina	2	Latin_America_and_Caribbean	63	4.368	1.318	30.174	106.091	94.361	11.73	1242	1.494	0
294.25	-34.25	32	Argentina	2	Latin_America_and_Caribbean	64	6.646	1.298	19.531	113.937	103.785	10.152	5010	1.453	0
294.75	-34.25	32	Argentina	2	Latin_America_and_Caribbean	64	6.646	2.032	30.575	113.937	108.83	5.107	29853	1.812	0
295.25	-34.25	32	Argentina	2	Latin_America_and_Caribbean	64	6.646	2.575	38.745	113.937	105.011	8.926	64136	3.155	0
295.75	-34.25	32	Argentina	2	Latin_America_and_Caribbean	64	6.646	2.802	42.161	113.937	101.433	12.504	59910	3.509	0
296.25	-34.25	32	Argentina	2	Latin_America_and_Caribbean	64	6.646	2.549	38.354	113.937	99.652	14.285	35016	3.447	0
296.75	-34.25	32	Argentina	2	Latin_America_and_Caribbean	65	8.072	3.132	38.801	120.04	100.98	19.06	47691	3.008	0
297.25	-34.25	32	Argentina	2	Latin_America_and_Caribbean	65	8.072	3.487	43.199	120.04	108.22	11.82	72507	2.952	0
297.75	-34.25	32	Argentina	2	Latin_America_and_Caribbean	65	8.072	3.792	46.977	120.04	101.66	18.38	115625	3.026	0.019
298.25	-34.25	32	Argentina	2	Latin_America_and_Caribbean	65	8.072	3.418	42.344	120.04	90.731	29.309	133048	3.09	0.026
298.75	-34.25	32	Argentina	2	Latin_America_and_Caribbean	65	8.072	3.123	38.689	120.04	90.265	29.775	149411	4.197	0.004
299.25	-34.25	32	Argentina	2	Latin_America_and_Caribbean	65	8.072	3.163	39.185	120.04	86.459	33.581	155193	4.666	0.044
299.75	-34.25	32	Argentina	2	Latin_America_and_Caribbean	65	8.072	3.164	39.197	120.04	90.789	29.251	134598	4.666	0.03
300.25	-34.25	32	Argentina	2	Latin_America_and_Caribbean	66	10.378	3.411	32.868	116.768	98.965	17.803	108355	4.666	0.024
300.75	-34.25	32	Argentina	2	Latin_America_and_Caribbean	66	10.378	3.343	32.212	116.768	89.211	27.557	73362	4.662	0.017
301.25	-34.25	32	Argentina	2	Latin_America_and_Caribbean	66	10.378	-999	-999	116.768	-999	-999	7514	4.288	0.006
301.75	-34.25	32	Argentina	2	Latin_America_and_Caribbean	66	10.378	-999	-999	116.768	-999	-999	9994	8.663	0.022
302.25	-34.25	858	Uruguay	2	Latin_America_and_Caribbean	66	10.378	-999	-999	116.768	-999	-999	12325	10.611	0.018
302.75	-34.25	858	Uruguay	2	Latin_America_and_Caribbean	66	10.378	-999	-999	116.768	-999	-999	8082	10.828	0.006
303.25	-34.25	858	Uruguay	2	Latin_America_and_Caribbean	66	10.378	3.16	30.449	116.768	98.192	18.576	5117	10.449	0.034
303.75	-34.25	858	Uruguay	2	Latin_America_and_Caribbean	66	10.378	3.043	29.322	116.768	81.665	35.103	2444	10.441	0.253
304.25	-34.25	858	Uruguay	2	Latin_America_and_Caribbean	66	10.378	4.125	39.748	116.768	99.264	17.504	2724	10.338	0.621
304.75	-34.25	858	Uruguay	2	Latin_America_and_Caribbean	66	10.378	4.601	44.334	116.768	89.184	27.584	1121	11.722	0.605
305.25	-34.25	858	Uruguay	2	Latin_America_and_Caribbean	67	10.586	5.312	50.179	114.805	105.63	9.175	1686	11.431	0.547
305.75	-34.25	858	Uruguay	2	Latin_America_and_Caribbean	67	10.586	5.902	55.753	114.805	102.908	11.897	4059	9.724	0.883
306.25	-34.25	858	Uruguay	2	Latin_America_and_Caribbean	67	10.586	-999	-999	114.805	-999	-999	6026	8.934	0.897
18.75	-33.75	710	South_Africa	6	Sub_Saharan_Africa	64	6.646	0.704	10.593	113.937	68.533	45.404	42045	2.39	0.205
19.25	-33.75	710	South_Africa	6	Sub_Saharan_Africa	54	7.815	1.969	25.195	107.948	82.598	25.35	3576	1.745	0.82
19.75	-33.75	710	South_Africa	6	Sub_Saharan_Africa	62	2.145	0.632	29.464	114.589	72.942	41.647	1770	2.039	0.53
20.25	-33.75	710	South_Africa	6	Sub_Saharan_Africa	53	5.1	0.733	14.373	105.53	111.859	1	2322	1.817	0.272
20.75	-33.75	710	South_Africa	6	Sub_Saharan_Africa	63	4.368	1.276	29.212	106.091	111.313	1	1885	1.888	0.245
21.25	-33.75	710	South_Africa	6	Sub_Saharan_Africa	63	4.368	1.037	23.741	106.091	122.575	1	2912	2.401	0.242
21.75	-33.75	710	South_Africa	6	Sub_Saharan_Africa	63	4.368	1.968	45.055	106.091	111.667	1	930	2.196	0.166
22.25	-33.75	710	South_Africa	6	Sub_Saharan_Africa	63	4.368	2.126	48.672	106.091	127.694	1	1602	3.248	0.826
22.75	-33.75	710	South_Africa	6	Sub_Saharan_Africa	53	5.1	3.353	65.745	105.53	124.919	1	1726	2.606	0.485
23.25	-33.75	710	South_Africa	6	Sub_Saharan_Africa	53	5.1	9.385	99	105.53	106.831	1	1760	2.294	0.65
23.75	-33.75	710	South_Africa	6	Sub_Saharan_Africa	54	7.815	5.811	74.357	107.948	84.775	23.173	1193	2.18	0.121
24.25	-33.75	710	South_Africa	6	Sub_Saharan_Africa	53	5.1	6.583	99	105.53	80.736	24.794	2508	2.861	0
24.75	-33.75	710	South_Africa	6	Sub_Saharan_Africa	53	5.1	6.581	99	105.53	94.662	10.868	1473	2.285	0.12
25.25	-33.75	710	South_Africa	6	Sub_Saharan_Africa	63	4.368	-999	-999	106.091	-999	-999	1109	2.017	0.054
25.75	-33.75	710	South_Africa	6	Sub_Saharan_Africa	63	4.368	-999	-999	106.091	-999	-999	8089	2.453	0.009
26.25	-33.75	710	South_Africa	6	Sub_Saharan_Africa	64	6.646	-999	-999	113.937	-999	-999	2467	1.677	0.006
115.25	-33.75	36	Australia	8	Southeast_Asia_and_Oceania	64	6.646	-999	-999	113.937	-999	-999	330	4.465	0.299
115.75	-33.75	36	Australia	8	Southeast_Asia_and_Oceania	54	7.815	4.054	51.875	107.948	101.362	6.586	241	4.32	0.162
116.25	-33.75	36	Australia	8	Southeast_Asia_and_Oceania	54	7.815	3.581	45.822	107.948	104.843	3.105	1857	3.539	0
116.75	-33.75	36	Australia	8	Southeast_Asia_and_Oceania	53	5.1	3.093	60.647	105.53	65.911	39.619	26553	3.333	0
117.25	-33.75	36	Australia	8	Southeast_Asia_and_Oceania	53	5.1	2.905	56.961	105.53	67.004	38.526	33527	3.371	0
117.75	-33.75	36	Australia	8	Southeast_Asia_and_Oceania	53	5.1	2.053	40.255	105.53	68.036	37.494	35279	3.097	0
118.25	-33.75	36	Australia	8	Southeast_Asia_and_Oceania	53	5.1	1.602	31.412	105.53	64.943	40.587	28812	3.153	0
118.75	-33.75	36	Australia	8	Southeast_Asia_and_Oceania	53	5.1	1.352	26.51	105.53	67.166	38.364	20814	2.844	0
119.25	-33.75	36	Australia	8	Southeast_Asia_and_Oceania	53	5.1	1.434	28.118	105.53	65.489	40.041	7357	2.976	0
119.75	-33.75	36	Australia	8	Southeast_Asia_and_Oceania	53	5.1	1.665	32.647	105.53	71.288	34.242	5890	3.167	0
120.25	-33.75	36	Australia	8	Southeast_Asia_and_Oceania	53	5.1	-999	-999	105.53	-999	-999	3655	4.665	0
120.75	-33.75	36	Australia	8	Southeast_Asia_and_Oceania	53	5.1	-999	-999	105.53	-999	-999	5954	4.829	0
121.25	-33.75	36	Australia	8	Southeast_Asia_and_Oceania	53	5.1	-999	-999	105.53	-999	-999	12231	3.636	0
121.75	-33.75	36	Australia	8	Southeast_Asia_and_Oceania	53	5.1	-999	-999	105.53	-999	-999	12803	3.671	0
122.25	-33.75	36	Australia	8	Southeast_Asia_and_Oceania	54	7.815	-999	-999	107.948	-999	-999	8614	3.607	0
122.75	-33.75	36	Australia	8	Southeast_Asia_and_Oceania	53	5.1	-999	-999	105.53	-999	-999	6115	3.641	0
123.25	-33.75	36	Australia	8	Southeast_Asia_and_Oceania	53	5.1	-999	-999	105.53	-999	-999	3970	4.38	0
135.25	-33.75	36	Australia	8	Southeast_Asia_and_Oceania	53	5.1	-999	-999	105.53	-999	-999	30555	3.31	0
135.75	-33.75	36	Australia	8	Southeast_Asia_and_Oceania	63	4.368	1.334	30.54	106.091	58.142	47.949	53972	3.72	0
136.25	-33.75	36	Australia	8	Southeast_Asia_and_Oceania	62	2.145	0.984	45.874	114.589	50.47	64.119	64807	3.742	0
136.75	-33.75	36	Australia	8	Southeast_Asia_and_Oceania	62	2.145	-999	-999	114.589	-999	-999	36098	3.041	0
137.25	-33.75	36	Australia	8	Southeast_Asia_and_Oceania	62	2.145	-999	-999	114.589	-999	-999	29504	3.392	0
138.25	-33.75	36	Australia	8	Southeast_Asia_and_Oceania	63	4.368	1.731	39.629	106.091	63.603	42.488	52755	2.651	0
138.75	-33.75	36	Australia	8	Southeast_Asia_and_Oceania	53	5.1	2.451	48.059	105.53	64.644	40.886	48452	2.828	0
139.25	-33.75	36	Australia	8	Southeast_Asia_and_Oceania	52	3.968	0.776	19.556	120.494	31.579	88.915	5364	2.474	0
141.25	-33.75	36	Australia	8	Southeast_Asia_and_Oceania	62	2.145	-999	-999	114.589	-999	-999	32932	2.476	0
141.75	-33.75	36	Australia	8	Southeast_Asia_and_Oceania	62	2.145	0.44	20.513	114.589	65.104	49.485	62070	2.734	0.051
142.25	-33.75	36	Australia	8	Southeast_Asia_and_Oceania	62	2.145	0.407	18.974	114.589	62.949	51.64	61881	2.702	0.038
142.75	-33.75	36	Australia	8	Southeast_Asia_and_Oceania	62	2.145	0.423	19.72	114.589	63.26	51.329	79120	2.899	0
144.75	-33.75	36	Australia	8	Southeast_Asia_and_Oceania	62	2.145	0.714	33.287	114.589	35.643	78.946	97551	3.322	0
145.25	-33.75	36	Australia	8	Southeast_Asia_and_Oceania	62	2.145	1.335	62.238	114.589	47.769	66.82	71719	2.537	0.059
145.75	-33.75	36	Australia	8	Southeast_Asia_and_Oceania	62	2.145	1.184	55.198	114.589	32.327	82.262	26682	2.519	0.015
146.25	-33.75	36	Australia	8	Southeast_Asia_and_Oceania	63	4.368	2.374	54.35	106.091	37.462	68.629	30389	2.73	0.009
146.75	-33.75	36	Australia	8	Southeast_Asia_and_Oceania	63	4.368	1.914	43.819	106.091	32.739	73.352	49455	2.461	0.005
147.25	-33.75	36	Australia	8	Southeast_Asia_and_Oceania	63	4.368	2.042	46.749	106.091	27.674	78.417	45427	2.563	0.086
147.75	-33.75	36	Australia	8	Southeast_Asia_and_Oceania	63	4.368	2.869	65.682	106.091	36.202	69.889	44893	2.521	0.089
148.25	-33.75	36	Australia	8	Southeast_Asia_and_Oceania	53	5.1	4.023	78.882	105.53	44.912	60.618	23199	3.044	0.025
148.75	-33.75	36	Australia	8	Southeast_Asia_and_Oceania	54	7.815	3.678	47.063	107.948	40.516	67.432	34983	3.702	0.004
149.25	-33.75	36	Australia	8	Southeast_Asia_and_Oceania	54	7.815	4.213	53.909	107.948	33.478	74.47	18407	3.795	0.004
149.75	-33.75	36	Australia	8	Southeast_Asia_and_Oceania	54	7.815	4.575	58.541	107.948	44.907	63.041	21818	3.782	0.002
150.25	-33.75	36	Australia	8	Southeast_Asia_and_Oceania	54	7.815	4.214	53.922	107.948	71.299	36.649	14974	3.733	0
150.75	-33.75	36	Australia	8	Southeast_Asia_and_Oceania	64	6.646	3.775	56.801	113.937	65.703	48.234	1441	3.84	0.062
288.25	-33.75	152	Chile	2	Latin_America_and_Caribbean	54	7.815	-999	-999	107.948	-999	-999	3912	3.185	0.795
288.75	-33.75	152	Chile	2	Latin_America_and_Caribbean	54	7.815	5.714	73.116	107.948	86.983	20.965	6270	3.069	0.843
289.25	-33.75	152	Chile	2	Latin_America_and_Caribbean	53	5.1	6	99	105.53	88.02	17.51	5061	3.638	0.836
289.75	-33.75	152	Chile	2	Latin_America_and_Caribbean	26	9.306	1.438	15.452	119.45	87.404	32.046	941	3.192	0
290.25	-33.75	32	Argentina	2	Latin_America_and_Caribbean	5	-999	0.674	-999	-999	85.316	-999	764	2.752	0
293.25	-33.75	32	Argentina	2	Latin_America_and_Caribbean	63	4.368	-999	-999	106.091	-999	-999	222	0.928	0
293.75	-33.75	32	Argentina	2	Latin_America_and_Caribbean	63	4.368	1.827	41.827	106.091	67.075	39.016	5355	1.886	0.12
294.25	-33.75	32	Argentina	2	Latin_America_and_Caribbean	53	5.1	1.794	35.176	105.53	97.196	8.334	8258	1.706	0.168
294.75	-33.75	32	Argentina	2	Latin_America_and_Caribbean	54	7.815	2.225	28.471	107.948	99.856	8.092	47286	1.453	0
295.25	-33.75	32	Argentina	2	Latin_America_and_Caribbean	64	6.646	2.764	41.589	113.937	87.12	26.817	75696	2.581	0
295.75	-33.75	32	Argentina	2	Latin_America_and_Caribbean	64	6.646	2.974	44.749	113.937	108.25	5.687	75698	3.487	0.002
296.25	-33.75	32	Argentina	2	Latin_America_and_Caribbean	64	6.646	3.069	46.178	113.937	100.279	13.658	93076	3.515	0.011
296.75	-33.75	32	Argentina	2	Latin_America_and_Caribbean	64	6.646	2.684	40.385	113.937	98.864	15.073	95919	3.515	0.005
297.25	-33.75	32	Argentina	2	Latin_America_and_Caribbean	65	8.072	3.168	39.247	120.04	104.487	15.553	137064	3.367	0.003
297.75	-33.75	32	Argentina	2	Latin_America_and_Caribbean	65	8.072	3.327	41.217	120.04	96.748	23.292	148704	4.116	0.01
298.25	-33.75	32	Argentina	2	Latin_America_and_Caribbean	65	8.072	3.195	39.581	120.04	99.952	20.088	168747	4.499	0.035
298.75	-33.75	32	Argentina	2	Latin_America_and_Caribbean	65	8.072	2.978	36.893	120.04	95.941	24.099	154249	4.666	0.003
299.25	-33.75	32	Argentina	2	Latin_America_and_Caribbean	65	8.072	2.814	34.861	120.04	94.69	25.35	148371	4.666	0.012
299.75	-33.75	32	Argentina	2	Latin_America_and_Caribbean	65	8.072	2.826	35.01	120.04	96.586	23.454	152167	4.661	0.018
300.25	-33.75	32	Argentina	2	Latin_America_and_Caribbean	65	8.072	2.966	36.744	120.04	92.374	27.666	80420	4.581	0.043
300.75	-33.75	32	Argentina	2	Latin_America_and_Caribbean	66	10.378	3.705	35.701	116.768	94.838	21.93	6258	4.5	0.083
301.25	-33.75	32	Argentina	2	Latin_America_and_Caribbean	66	10.378	-999	-999	116.768	-999	-999	1198	3.923	0
301.75	-33.75	858	Uruguay	2	Latin_America_and_Caribbean	66	10.378	-999	-999	116.768	-999	-999	21285	11.458	0.011
302.25	-33.75	858	Uruguay	2	Latin_America_and_Caribbean	66	10.378	2.927	28.204	116.768	87.365	29.403	20245	12.655	0.011
302.75	-33.75	858	Uruguay	2	Latin_America_and_Caribbean	66	10.378	2.508	24.167	116.768	87.254	29.514	10193	12.64	0.021
303.25	-33.75	858	Uruguay	2	Latin_America_and_Caribbean	66	10.378	3.101	29.881	116.768	109.262	7.506	2167	12.579	0.142
303.75	-33.75	858	Uruguay	2	Latin_America_and_Caribbean	66	10.378	3.93	37.869	116.768	101.569	15.199	1122	12.576	0.363
304.25	-33.75	858	Uruguay	2	Latin_America_and_Caribbean	66	10.378	4.967	47.861	116.768	90.635	26.133	916	12.27	0.524
304.75	-33.75	858	Uruguay	2	Latin_America_and_Caribbean	67	10.586	4.508	42.585	114.805	94.903	19.902	1236	11.536	0.471
305.25	-33.75	858	Uruguay	2	Latin_America_and_Caribbean	67	10.586	5.204	49.159	114.805	93.407	21.398	2647	8.621	0.554
305.75	-33.75	858	Uruguay	2	Latin_America_and_Caribbean	67	10.586	5.84	55.167	114.805	106.979	7.826	5926	7.904	0.832
306.25	-33.75	858	Uruguay	2	Latin_America_and_Caribbean	67	10.586	6.162	58.209	114.805	113.466	1.339	3604	7.674	0.878
18.25	-33.25	710	South_Africa	6	Sub_Saharan_Africa	63	4.368	-999	-999	106.091	-999	-999	40822	2.142	0.005
18.75	-33.25	710	South_Africa	6	Sub_Saharan_Africa	63	4.368	0.22	5.037	106.091	71.339	34.752	66782	2.497	0.031
19.25	-33.25	710	South_Africa	6	Sub_Saharan_Africa	53	5.1	1.203	23.588	105.53	92.061	13.469	4061	1.852	0.765
19.75	-33.25	710	South_Africa	6	Sub_Saharan_Africa	52	3.968	0.195	4.914	120.494	105.346	15.148	1830	1.79	0.077
20.25	-33.25	710	South_Africa	6	Sub_Saharan_Africa	52	3.968	0.109	2.747	120.494	95.735	24.759	1289	1.755	0.002
20.75	-33.25	710	South_Africa	6	Sub_Saharan_Africa	52	3.968	0.111	2.797	120.494	80.252	40.242	645	1.611	0.064
21.25	-33.25	710	South_Africa	6	Sub_Saharan_Africa	52	3.968	0.159	4.007	120.494	86.903	33.591	589	1.613	0
21.75	-33.25	710	South_Africa	6	Sub_Saharan_Africa	62	2.145	1.767	82.378	114.589	71.361	43.228	960	1.547	0.786
22.25	-33.25	710	South_Africa	6	Sub_Saharan_Africa	52	3.968	2.02	50.907	120.494	86.912	33.582	594	1.544	0.651
22.75	-33.25	710	South_Africa	6	Sub_Saharan_Africa	52	3.968	0.42	10.585	120.494	57.117	63.377	263	2.803	0.001
23.25	-33.25	710	South_Africa	6	Sub_Saharan_Africa	52	3.968	0.219	5.519	120.494	83.769	36.725	559	3.087	0.002
23.75	-33.25	710	South_Africa	6	Sub_Saharan_Africa	52	3.968	0.673	16.961	120.494	84.863	35.631	558	3.144	0.004
24.25	-33.25	710	South_Africa	6	Sub_Saharan_Africa	62	2.145	0.739	34.452	114.589	61.838	52.751	234	2.007	0
24.75	-33.25	710	South_Africa	6	Sub_Saharan_Africa	62	2.145	2.952	99	114.589	67.879	46.71	1277	2.318	0.004
25.25	-33.25	710	South_Africa	6	Sub_Saharan_Africa	63	4.368	4.798	99	106.091	91.96	14.131	1187	2.237	0.01
25.75	-33.25	710	South_Africa	6	Sub_Saharan_Africa	63	4.368	8.464	99	106.091	91.033	15.058	1798	1.877	0.347
26.25	-33.25	710	South_Africa	6	Sub_Saharan_Africa	63	4.368	3.759	86.058	106.091	68.753	37.338	579	2.1	0.004
26.75	-33.25	710	South_Africa	6	Sub_Saharan_Africa	63	4.368	5.107	99	106.091	70.887	35.204	823	1.954	0.011
115.75	-33.25	36	Australia	8	Southeast_Asia_and_Oceania	64	6.646	-999	-999	113.937	-999	-999	388	7.741	0.253
116.25	-33.25	36	Australia	8	Southeast_Asia_and_Oceania	54	7.815	2.933	37.53	107.948	103.495	4.453	2944	4.07	0
116.75	-33.25	36	Australia	8	Southeast_Asia_and_Oceania	53	5.1	3.129	61.353	105.53	60.494	45.036	45951	3.361	0
117.25	-33.25	36	Australia	8	Southeast_Asia_and_Oceania	53	5.1	2.237	43.863	105.53	80.987	24.543	57227	3.298	0
117.75	-33.25	36	Australia	8	Southeast_Asia_and_Oceania	53	5.1	1.473	28.882	105.53	55.843	49.687	51100	2.96	0
118.25	-33.25	36	Australia	8	Southeast_Asia_and_Oceania	53	5.1	1.313	25.745	105.53	58.581	46.949	31281	2.747	0
118.75	-33.25	36	Australia	8	Southeast_Asia_and_Oceania	53	5.1	1.315	25.784	105.53	55.42	50.11	32816	2.57	0
119.25	-33.25	36	Australia	8	Southeast_Asia_and_Oceania	53	5.1	1.376	26.98	105.53	52.804	52.726	33725	2.661	0
119.75	-33.25	36	Australia	8	Southeast_Asia_and_Oceania	63	4.368	1.265	28.961	106.091	47.901	58.19	16669	2.707	0
120.25	-33.25	36	Australia	8	Southeast_Asia_and_Oceania	63	4.368	1.194	27.335	106.091	66.188	39.903	3842	3.07	0
120.75	-33.25	36	Australia	8	Southeast_Asia_and_Oceania	63	4.368	1.649	37.752	106.091	62.103	43.988	3912	2.934	0
121.25	-33.25	36	Australia	8	Southeast_Asia_and_Oceania	53	5.1	1.387	27.196	105.53	56.015	49.515	5812	3.059	0
121.75	-33.25	36	Australia	8	Southeast_Asia_and_Oceania	53	5.1	1.374	26.941	105.53	76.155	29.375	4608	3.227	0
122.25	-33.25	36	Australia	8	Southeast_Asia_and_Oceania	53	5.1	1.671	32.765	105.53	78.735	26.795	1403	3.34	0
122.75	-33.25	36	Australia	8	Southeast_Asia_and_Oceania	53	5.1	1.701	33.353	105.53	76.345	29.185	1996	2.811	0
134.75	-33.25	36	Australia	8	Southeast_Asia_and_Oceania	62	2.145	-999	-999	114.589	-999	-999	21544	3.435	0
135.25	-33.25	36	Australia	8	Southeast_Asia_and_Oceania	62	2.145	0.872	40.653	114.589	65.574	49.015	54582	2.51	0
135.75	-33.25	36	Australia	8	Southeast_Asia_and_Oceania	62	2.145	0.999	46.573	114.589	61.151	53.438	54659	2.602	0
136.25	-33.25	36	Australia	8	Southeast_Asia_and_Oceania	62	2.145	1.085	50.583	114.589	48.582	66.007	56575	3.207	0
136.75	-33.25	36	Australia	8	Southeast_Asia_and_Oceania	62	2.145	0.72	33.566	114.589	62.622	51.967	20811	3.033	0
137.25	-33.25	36	Australia	8	Southeast_Asia_and_Oceania	62	2.145	-999	-999	114.589	-999	-999	6636	2.526	0
137.75	-33.25	36	Australia	8	Southeast_Asia_and_Oceania	62	2.145	-999	-999	114.589	-999	-999	24152	2.644	0
138.25	-33.25	36	Australia	8	Southeast_Asia_and_Oceania	63	4.368	-999	-999	106.091	-999	-999	46450	2.735	0
138.75	-33.25	36	Australia	8	Southeast_Asia_and_Oceania	53	5.1	1.99	39.02	105.53	54.581	50.949	53190	2.74	0
141.75	-33.25	36	Australia	8	Southeast_Asia_and_Oceania	62	2.145	0.403	18.788	114.589	81.024	33.565	56711	2.217	0
142.25	-33.25	36	Australia	8	Southeast_Asia_and_Oceania	62	2.145	0.467	21.772	114.589	77.463	37.126	66953	2.912	0
145.25	-33.25	36	Australia	8	Southeast_Asia_and_Oceania	62	2.145	1.207	56.27	114.589	33.268	81.321	58246	2.691	0
145.75	-33.25	36	Australia	8	Southeast_Asia_and_Oceania	62	2.145	1.349	62.89	114.589	46.055	68.534	40392	2.489	0
146.25	-33.25	36	Australia	8	Southeast_Asia_and_Oceania	62	2.145	1.605	74.825	114.589	38.482	76.107	20355	2.851	0
146.75	-33.25	36	Australia	8	Southeast_Asia_and_Oceania	62	2.145	1.766	82.331	114.589	31.597	82.992	12194	2.494	0.001
147.25	-33.25	36	Australia	8	Southeast_Asia_and_Oceania	63	4.368	1.872	42.857	106.091	26.817	79.274	25012	2.563	0.112
147.75	-33.25	36	Australia	8	Southeast_Asia_and_Oceania	63	4.368	2.966	67.903	106.091	51.442	54.649	38260	2.749	0.045
148.25	-33.25	36	Australia	8	Southeast_Asia_and_Oceania	63	4.368	2.815	64.446	106.091	48.73	57.361	22366	3.17	0.004
148.75	-33.25	36	Australia	8	Southeast_Asia_and_Oceania	54	7.815	3.714	47.524	107.948	38.421	69.527	30783	3.67	0.003
149.25	-33.25	36	Australia	8	Southeast_Asia_and_Oceania	54	7.815	4.087	52.297	107.948	36.723	71.225	11652	3.363	0.016
149.75	-33.25	36	Australia	8	Southeast_Asia_and_Oceania	54	7.815	3.72	47.601	107.948	36.067	71.881	8702	3.551	0.006
150.25	-33.25	36	Australia	8	Southeast_Asia_and_Oceania	54	7.815	3.172	40.589	107.948	67.619	40.329	31941	3.862	0
151.25	-33.25	36	Australia	8	Southeast_Asia_and_Oceania	64	6.646	-999	-999	113.937	-999	-999	1079	3.968	0
288.25	-33.25	152	Chile	2	Latin_America_and_Caribbean	54	7.815	-999	-999	107.948	-999	-999	2891	2.718	0.66
288.75	-33.25	152	Chile	2	Latin_America_and_Caribbean	53	5.1	5.776	99	105.53	90.098	15.432	3461	2.765	0.608
289.25	-33.25	152	Chile	2	Latin_America_and_Caribbean	53	5.1	2.92	57.255	105.53	84.71	20.82	2279	2.578	0.634
289.75	-33.25	152	Chile	2	Latin_America_and_Caribbean	24	3.447	0.604	17.522	161.483	108.839	52.644	874	3.285	0
290.25	-33.25	32	Argentina	2	Latin_America_and_Caribbean	14	4.956	0.234	4.722	129.682	-999	-999	846	4.025	0
293.25	-33.25	32	Argentina	2	Latin_America_and_Caribbean	63	4.368	3.018	69.093	106.091	86.514	19.577	569	0.604	0
293.75	-33.25	32	Argentina	2	Latin_America_and_Caribbean	63	4.368	2.741	62.752	106.091	89.016	17.075	8667	2.829	0.25
294.25	-33.25	32	Argentina	2	Latin_America_and_Caribbean	53	5.1	2.346	46	105.53	88.701	16.829	14604	2.855	0.166
294.75	-33.25	32	Argentina	2	Latin_America_and_Caribbean	64	6.646	1.833	27.58	113.937	87.048	26.889	36919	2.386	0
295.25	-33.25	32	Argentina	2	Latin_America_and_Caribbean	54	7.815	2.725	34.869	107.948	92.314	15.634	76755	3.511	0.011
295.75	-33.25	32	Argentina	2	Latin_America_and_Caribbean	64	6.646	3.122	46.976	113.937	99.667	14.27	80381	3.512	0.023
296.25	-33.25	32	Argentina	2	Latin_America_and_Caribbean	64	6.646	3.154	47.457	113.937	106	7.937	104864	3.512	0.015
296.75	-33.25	32	Argentina	2	Latin_America_and_Caribbean	64	6.646	2.742	41.258	113.937	93.362	20.575	106779	3.53	0.008
297.25	-33.25	32	Argentina	2	Latin_America_and_Caribbean	64	6.646	2.722	40.957	113.937	85.46	28.477	157825	4.029	0.002
297.75	-33.25	32	Argentina	2	Latin_America_and_Caribbean	64	6.646	2.777	41.785	113.937	95.679	18.258	190482	4.666	0.003
298.25	-33.25	32	Argentina	2	Latin_America_and_Caribbean	65	8.072	2.486	30.798	120.04	92.937	27.103	211586	4.666	0
298.75	-33.25	32	Argentina	2	Latin_America_and_Caribbean	65	8.072	2.405	29.794	120.04	95.574	24.466	207976	4.666	0.002
299.25	-33.25	32	Argentina	2	Latin_America_and_Caribbean	65	8.072	2.511	31.108	120.04	94.696	25.344	146609	4.666	0.021
299.75	-33.25	32	Argentina	2	Latin_America_and_Caribbean	65	8.072	2.636	32.656	120.04	93.744	26.296	100737	4.577	0.005
300.25	-33.25	32	Argentina	2	Latin_America_and_Caribbean	65	8.072	4.184	51.834	120.04	94.376	25.664	27636	5.27	0.016
300.75	-33.25	32	Argentina	2	Latin_America_and_Caribbean	66	10.378	3.583	34.525	116.768	90.417	26.351	33762	6.178	0.045
301.25	-33.25	32	Argentina	2	Latin_America_and_Caribbean	66	10.378	3.158	30.43	116.768	91.393	25.375	37217	7.341	0.038
301.75	-33.25	858	Uruguay	2	Latin_America_and_Caribbean	66	10.378	-999	-999	116.768	-999	-999	21359	9.828	0.002
302.25	-33.25	858	Uruguay	2	Latin_America_and_Caribbean	66	10.378	2.946	28.387	116.768	92.366	24.402	16252	11.846	0.014
302.75	-33.25	858	Uruguay	2	Latin_America_and_Caribbean	66	10.378	2.624	25.284	116.768	89.824	26.944	5012	8.522	0.056
303.25	-33.25	858	Uruguay	2	Latin_America_and_Caribbean	66	10.378	3.737	36.009	116.768	105.231	11.537	1215	12.847	0.287
303.75	-33.25	858	Uruguay	2	Latin_America_and_Caribbean	66	10.378	3.951	38.071	116.768	93.185	23.583	796	13.028	0.313
304.25	-33.25	858	Uruguay	2	Latin_America_and_Caribbean	66	10.378	4.2	40.47	116.768	89.442	27.326	702	13.857	0.349
304.75	-33.25	858	Uruguay	2	Latin_America_and_Caribbean	66	10.378	5.448	52.496	116.768	95.048	21.72	1694	12.104	0.686
305.25	-33.25	858	Uruguay	2	Latin_America_and_Caribbean	67	10.586	6.545	61.827	114.805	106.229	8.576	4210	9.854	0.878
305.75	-33.25	858	Uruguay	2	Latin_America_and_Caribbean	67	10.586	6.001	56.688	114.805	108.479	6.326	15578	7.938	0.817
306.25	-33.25	858	Uruguay	2	Latin_America_and_Caribbean	67	10.586	6.256	59.097	114.805	114.024	1	14974	7.683	0.926
306.75	-33.25	76	Brazil	2	Latin_America_and_Caribbean	67	10.586	2.135	20.168	114.805	100.535	14.27	39323	5.813	0.7
307.25	-33.25	76	Brazil	2	Latin_America_and_Caribbean	67	10.586	-999	-999	114.805	-999	-999	46330	7.211	0.482
18.25	-32.75	710	South_Africa	6	Sub_Saharan_Africa	62	2.145	-999	-999	114.589	-999	-999	37388	1.76	0.119
18.75	-32.75	710	South_Africa	6	Sub_Saharan_Africa	62	2.145	0.282	13.147	114.589	80.306	34.283	22953	2.349	0.199
19.25	-32.75	710	South_Africa	6	Sub_Saharan_Africa	53	5.1	0.873	17.118	105.53	90.353	15.177	2147	1.715	0.631
19.75	-32.75	710	South_Africa	6	Sub_Saharan_Africa	62	2.145	0.431	20.093	114.589	97.812	16.777	1366	1.818	0
20.25	-32.75	710	South_Africa	6	Sub_Saharan_Africa	62	2.145	0.117	5.455	114.589	84.303	30.286	856	1.533	0
20.75	-32.75	710	South_Africa	6	Sub_Saharan_Africa	52	3.968	0.118	2.974	120.494	79.347	41.147	236	1.593	0.001
21.25	-32.75	710	South_Africa	6	Sub_Saharan_Africa	52	3.968	-999	-999	120.494	-999	-999	217	1.572	0
22.75	-32.75	710	South_Africa	6	Sub_Saharan_Africa	62	2.145	0.12	5.594	114.589	100.537	14.052	343	3.37	0.001
23.25	-32.75	710	South_Africa	6	Sub_Saharan_Africa	62	2.145	0.284	13.24	114.589	101.179	13.41	658	3.425	0.006
23.75	-32.75	710	South_Africa	6	Sub_Saharan_Africa	62	2.145	0.31	14.452	114.589	109.81	4.779	516	3.28	0.032
24.25	-32.75	710	South_Africa	6	Sub_Saharan_Africa	62	2.145	0.351	16.364	114.589	104.469	10.12	551	3.3	0.087
24.75	-32.75	710	South_Africa	6	Sub_Saharan_Africa	62	2.145	0.623	29.044	114.589	184.671	1	217	2.76	0
25.25	-32.75	710	South_Africa	6	Sub_Saharan_Africa	63	4.368	1.861	42.605	106.091	57.553	48.538	975	2.1	0.199
25.75	-32.75	710	South_Africa	6	Sub_Saharan_Africa	63	4.368	3.242	74.222	106.091	77.101	28.99	1453	1.993	0.202
26.25	-32.75	710	South_Africa	6	Sub_Saharan_Africa	63	4.368	3.565	81.616	106.091	67.423	38.668	1169	2.025	0.037
26.75	-32.75	710	South_Africa	6	Sub_Saharan_Africa	64	6.646	5.229	78.679	113.937	71.596	42.341	676	2.144	0.267
27.25	-32.75	710	South_Africa	6	Sub_Saharan_Africa	64	6.646	4.434	66.717	113.937	59.885	54.052	1461	2.247	0.007
27.75	-32.75	710	South_Africa	6	Sub_Saharan_Africa	64	6.646	6.301	94.809	113.937	63.699	50.238	1406	2.778	0.052
28.25	-32.75	710	South_Africa	6	Sub_Saharan_Africa	65	8.072	-999	-999	120.04	-999	-999	1707	2.523	0.048
115.75	-32.75	36	Australia	8	Southeast_Asia_and_Oceania	64	6.646	-999	-999	113.937	-999	-999	668	7.409	0.07
116.25	-32.75	36	Australia	8	Southeast_Asia_and_Oceania	54	7.815	3.371	43.135	107.948	86.129	21.819	4543	3.481	0
116.75	-32.75	36	Australia	8	Southeast_Asia_and_Oceania	53	5.1	2.833	55.549	105.53	63.135	42.395	37114	3.324	0
117.25	-32.75	36	Australia	8	Southeast_Asia_and_Oceania	53	5.1	2.058	40.353	105.53	81.385	24.145	68477	3.283	0
117.75	-32.75	36	Australia	8	Southeast_Asia_and_Oceania	52	3.968	1.377	34.703	120.494	42.417	78.077	71365	2.974	0
118.25	-32.75	36	Australia	8	Southeast_Asia_and_Oceania	52	3.968	1.045	26.336	120.494	50.082	70.412	55635	2.738	0
118.75	-32.75	36	Australia	8	Southeast_Asia_and_Oceania	62	2.145	1.21	56.41	114.589	57.523	57.066	46369	2.865	0
119.25	-32.75	36	Australia	8	Southeast_Asia_and_Oceania	63	4.368	1.411	32.303	106.091	51.83	54.261	42726	2.838	0
119.75	-32.75	36	Australia	8	Southeast_Asia_and_Oceania	63	4.368	1.363	31.204	106.091	54.993	51.098	30796	2.604	0
121.25	-32.75	36	Australia	8	Southeast_Asia_and_Oceania	63	4.368	0.996	22.802	106.091	58.584	47.507	3646	2.803	0
121.75	-32.75	36	Australia	8	Southeast_Asia_and_Oceania	53	5.1	0.746	14.627	105.53	45.031	60.499	2605	2.661	0
123.25	-32.75	36	Australia	8	Southeast_Asia_and_Oceania	62	2.145	0.467	21.772	114.589	58.801	55.788	13746	2.296	0
123.75	-32.75	36	Australia	8	Southeast_Asia_and_Oceania	62	2.145	0.593	27.646	114.589	54.512	60.077	8627	2.299	0
124.75	-32.75	36	Australia	8	Southeast_Asia_and_Oceania	62	2.145	-999	-999	114.589	-999	-999	651	2.299	0
134.25	-32.75	36	Australia	8	Southeast_Asia_and_Oceania	62	2.145	-999	-999	114.589	-999	-999	40554	2.258	0
134.75	-32.75	36	Australia	8	Southeast_Asia_and_Oceania	62	2.145	0.761	35.478	114.589	64.786	49.803	35056	2.231	0
135.25	-32.75	36	Australia	8	Southeast_Asia_and_Oceania	62	2.145	0.846	39.441	114.589	51.14	63.449	37019	2.492	0
135.75	-32.75	36	Australia	8	Southeast_Asia_and_Oceania	62	2.145	0.76	35.431	114.589	49.043	65.546	32231	2.489	0
136.25	-32.75	36	Australia	8	Southeast_Asia_and_Oceania	62	2.145	0.927	43.217	114.589	55.86	58.729	32860	2.476	0
137.75	-32.75	36	Australia	8	Southeast_Asia_and_Oceania	62	2.145	-999	-999	114.589	-999	-999	7131	3.104	0
138.25	-32.75	36	Australia	8	Southeast_Asia_and_Oceania	62	2.145	1.57	73.193	114.589	57.315	57.274	30938	2.896	0
138.75	-32.75	36	Australia	8	Southeast_Asia_and_Oceania	52	3.968	0.929	23.412	120.494	33.846	86.648	14343	2.602	0
139.25	-32.75	36	Australia	8	Southeast_Asia_and_Oceania	52	3.968	0.14	3.528	120.494	68.342	52.152	21270	2.997	0
144.75	-32.75	36	Australia	8	Southeast_Asia_and_Oceania	62	2.145	-999	-999	114.589	-999	-999	97695	3.003	0
145.25	-32.75	36	Australia	8	Southeast_Asia_and_Oceania	62	2.145	0.557	25.967	114.589	63.95	50.639	69312	2.93	0
145.75	-32.75	36	Australia	8	Southeast_Asia_and_Oceania	62	2.145	1.17	54.545	114.589	60.287	54.302	31712	2.601	0
146.25	-32.75	36	Australia	8	Southeast_Asia_and_Oceania	62	2.145	0.554	25.828	114.589	50.763	63.826	24623	2.742	0
146.75	-32.75	36	Australia	8	Southeast_Asia_and_Oceania	62	2.145	0.987	46.014	114.589	39.609	74.98	5744	2.891	0
147.25	-32.75	36	Australia	8	Southeast_Asia_and_Oceania	63	4.368	1.594	36.493	106.091	41.107	64.984	10486	3.39	0.001
147.75	-32.75	36	Australia	8	Southeast_Asia_and_Oceania	63	4.368	2.053	47.001	106.091	41.803	64.288	17787	3.122	0
148.25	-32.75	36	Australia	8	Southeast_Asia_and_Oceania	63	4.368	2.461	56.342	106.091	40.409	65.682	21673	3.284	0.001
148.75	-32.75	36	Australia	8	Southeast_Asia_and_Oceania	54	7.815	3.442	44.044	107.948	28.009	79.939	28343	3.493	0.003
149.25	-32.75	36	Australia	8	Southeast_Asia_and_Oceania	54	7.815	3.148	40.282	107.948	28.345	79.603	8248	3.497	0.003
149.75	-32.75	36	Australia	8	Southeast_Asia_and_Oceania	54	7.815	3.603	46.104	107.948	34.489	73.459	9155	3.616	0.002
150.25	-32.75	36	Australia	8	Southeast_Asia_and_Oceania	54	7.815	4.283	54.805	107.948	45.808	62.14	4403	4.074	0
150.75	-32.75	36	Australia	8	Southeast_Asia_and_Oceania	64	6.646	4.673	70.313	113.937	69.052	44.885	4033	3.799	0.035
151.25	-32.75	36	Australia	8	Southeast_Asia_and_Oceania	64	6.646	4.35	65.453	113.937	74.11	39.827	1830	4.014	0.002
151.75	-32.75	36	Australia	8	Southeast_Asia_and_Oceania	65	8.072	-999	-999	120.04	-999	-999	2351	4.022	0.06
288.75	-32.75	152	Chile	2	Latin_America_and_Caribbean	53	5.1	-999	-999	105.53	-999	-999	2319	2.618	0.69
289.25	-32.75	152	Chile	2	Latin_America_and_Caribbean	42	3.725	2.253	60.483	110.284	71.266	39.018	1631	2.568	0.759
289.75	-32.75	152	Chile	2	Latin_America_and_Caribbean	14	4.956	0.234	4.722	129.682	68.779	60.903	514	3.213	0
293.75	-32.75	32	Argentina	2	Latin_America_and_Caribbean	63	4.368	1.386	31.731	106.091	91.113	14.978	1943	2.255	0.146
294.25	-32.75	32	Argentina	2	Latin_America_and_Caribbean	63	4.368	1.528	34.982	106.091	92.199	13.892	2121	2.265	0
294.75	-32.75	32	Argentina	2	Latin_America_and_Caribbean	63	4.368	1.793	41.049	106.091	97.798	8.293	12238	2.65	0.013
295.25	-32.75	32	Argentina	2	Latin_America_and_Caribbean	54	7.815	2.7	34.549	107.948	102.775	5.173	42443	3.39	0
295.75	-32.75	32	Argentina	2	Latin_America_and_Caribbean	64	6.646	2.765	41.604	113.937	99.828	14.109	93634	3.504	0.001
296.25	-32.75	32	Argentina	2	Latin_America_and_Caribbean	64	6.646	2.371	35.676	113.937	89.16	24.777	133415	3.516	0.006
296.75	-32.75	32	Argentina	2	Latin_America_and_Caribbean	64	6.646	2.677	40.28	113.937	83.368	30.569	98206	3.515	0.009
297.25	-32.75	32	Argentina	2	Latin_America_and_Caribbean	64	6.646	2.621	39.437	113.937	91.539	22.398	160414	3.614	0.002
297.75	-32.75	32	Argentina	2	Latin_America_and_Caribbean	64	6.646	2.42	36.413	113.937	80.928	33.009	176234	3.661	0.003
298.25	-32.75	32	Argentina	2	Latin_America_and_Caribbean	65	8.072	2.404	29.782	120.04	86.947	33.093	194976	4.666	0
298.75	-32.75	32	Argentina	2	Latin_America_and_Caribbean	65	8.072	2.657	32.916	120.04	93.131	26.909	152667	4.666	0
299.25	-32.75	32	Argentina	2	Latin_America_and_Caribbean	65	8.072	2.626	32.532	120.04	95.622	24.418	67235	4.549	0.002
299.75	-32.75	32	Argentina	2	Latin_America_and_Caribbean	65	8.072	3.347	41.464	120.04	93.767	26.273	92005	6.813	0.015
300.25	-32.75	32	Argentina	2	Latin_America_and_Caribbean	65	8.072	3.672	45.491	120.04	96.102	23.938	66853	6.601	0.028
300.75	-32.75	32	Argentina	2	Latin_America_and_Caribbean	66	10.378	3.27	31.509	116.768	99.088	17.68	56971	5.517	0.018
301.25	-32.75	32	Argentina	2	Latin_America_and_Caribbean	66	10.378	2.904	27.982	116.768	98.071	18.697	60918	8.46	0.014
301.75	-32.75	32	Argentina	2	Latin_America_and_Caribbean	66	10.378	3.416	32.916	116.768	88.999	27.769	30605	8.486	0.018
302.25	-32.75	858	Uruguay	2	Latin_America_and_Caribbean	66	10.378	3.038	29.273	116.768	95.409	21.359	18972	10.379	0.018
302.75	-32.75	858	Uruguay	2	Latin_America_and_Caribbean	66	10.378	2.539	24.465	116.768	99.442	17.326	6997	6.29	0.031
303.25	-32.75	858	Uruguay	2	Latin_America_and_Caribbean	67	10.586	3.02	28.528	114.805	94.647	20.158	1940	12.545	0.342
303.75	-32.75	858	Uruguay	2	Latin_America_and_Caribbean	67	10.586	3.089	29.18	114.805	101.23	13.575	833	9.381	0.405
304.25	-32.75	858	Uruguay	2	Latin_America_and_Caribbean	66	10.378	5.052	48.68	116.768	103.723	13.045	1410	2.922	0.468
304.75	-32.75	858	Uruguay	2	Latin_America_and_Caribbean	66	10.378	6.171	59.462	116.768	104.656	12.112	4111	5.25	0.74
305.25	-32.75	858	Uruguay	2	Latin_America_and_Caribbean	67	10.586	6.081	57.444	114.805	111.558	3.247	4618	9.427	0.764
305.75	-32.75	858	Uruguay	2	Latin_America_and_Caribbean	67	10.586	5.998	56.66	114.805	107.821	6.984	5320	10.79	0.867
306.25	-32.75	858	Uruguay	2	Latin_America_and_Caribbean	67	10.586	5.425	51.247	114.805	112.818	1.987	21282	8.098	0.849
306.75	-32.75	858	Uruguay	2	Latin_America_and_Caribbean	67	10.586	-999	-999	114.805	-999	-999	25040	5.724	0.765
307.25	-32.75	76	Brazil	2	Latin_America_and_Caribbean	67	10.586	1.813	17.126	114.805	102.63	12.175	8729	6.427	0.701
18.75	-32.25	710	South_Africa	6	Sub_Saharan_Africa	62	2.145	0.124	5.781	114.589	83.787	30.802	3790	1.362	0.514
19.25	-32.25	710	South_Africa	6	Sub_Saharan_Africa	62	2.145	0.701	32.681	114.589	101.456	13.133	2594	2.348	0.094
19.75	-32.25	710	South_Africa	6	Sub_Saharan_Africa	62	2.145	0.494	23.03	114.589	96.906	17.683	1146	1.553	0.031
20.25	-32.25	710	South_Africa	6	Sub_Saharan_Africa	52	3.968	0.868	21.875	120.494	83.591	36.903	1146	1.588	0
20.75	-32.25	710	South_Africa	6	Sub_Saharan_Africa	52	3.968	0.128	3.226	120.494	80.175	40.319	237	1.533	0.004
21.25	-32.25	710	South_Africa	6	Sub_Saharan_Africa	52	3.968	0.14	3.528	120.494	86.693	33.801	237	1.533	0
21.75	-32.25	710	South_Africa	6	Sub_Saharan_Africa	52	3.968	0.125	3.15	120.494	89.955	30.539	237	1.543	0
22.75	-32.25	710	South_Africa	6	Sub_Saharan_Africa	62	2.145	0.115	5.361	114.589	110.564	4.025	284	1.728	0.005
23.25	-32.25	710	South_Africa	6	Sub_Saharan_Africa	62	2.145	0.269	12.541	114.589	113.296	1.293	455	2.905	0
23.75	-32.25	710	South_Africa	6	Sub_Saharan_Africa	52	3.968	1.012	25.504	120.494	78.464	42.03	580	2.388	0.026
24.25	-32.25	710	South_Africa	6	Sub_Saharan_Africa	62	2.145	1.696	79.068	114.589	74.394	40.195	455	2.381	0.276
24.75	-32.25	710	South_Africa	6	Sub_Saharan_Africa	52	3.968	2.665	67.162	120.494	63.4	57.094	1015	2.545	0.002
25.25	-32.25	710	South_Africa	6	Sub_Saharan_Africa	53	5.1	2.221	43.549	105.53	54.507	51.023	2371	2.486	0.816
25.75	-32.25	710	South_Africa	6	Sub_Saharan_Africa	53	5.1	1.566	30.706	105.53	64.25	41.28	2396	2.307	0.626
26.25	-32.25	710	South_Africa	6	Sub_Saharan_Africa	53	5.1	3.744	73.412	105.53	59.414	46.116	731	2.205	0.006
26.75	-32.25	710	South_Africa	6	Sub_Saharan_Africa	54	7.815	3.534	45.221	107.948	62.352	45.596	619	2.461	0.161
27.25	-32.25	710	South_Africa	6	Sub_Saharan_Africa	63	4.368	3.818	87.408	106.091	73.166	32.925	985	2.404	0.008
27.75	-32.25	710	South_Africa	6	Sub_Saharan_Africa	64	6.646	4.737	71.276	113.937	92.539	21.398	1700	2.775	0.01
28.25	-32.25	710	South_Africa	6	Sub_Saharan_Africa	64	6.646	4.842	72.856	113.937	76.174	37.763	253	4.449	0
28.75	-32.25	710	South_Africa	6	Sub_Saharan_Africa	65	8.072	-999	-999	120.04	-999	-999	338	4.063	0
116.25	-32.25	36	Australia	8	Southeast_Asia_and_Oceania	54	7.815	2.696	34.498	107.948	93.859	14.089	23302	3.619	0
116.75	-32.25	36	Australia	8	Southeast_Asia_and_Oceania	63	4.368	2.36	54.029	106.091	62.342	43.749	70010	3.295	0
117.25	-32.25	36	Australia	8	Southeast_Asia_and_Oceania	63	4.368	1.371	31.387	106.091	48.744	57.347	80341	3.093	0
117.75	-32.25	36	Australia	8	Southeast_Asia_and_Oceania	62	2.145	1.272	59.301	114.589	75.967	38.622	82275	3.088	0
118.25	-32.25	36	Australia	8	Southeast_Asia_and_Oceania	62	2.145	1.135	52.914	114.589	56.991	57.598	70301	2.692	0
118.75	-32.25	36	Australia	8	Southeast_Asia_and_Oceania	62	2.145	1.216	56.69	114.589	52.148	62.441	71278	2.695	0
119.25	-32.25	36	Australia	8	Southeast_Asia_and_Oceania	63	4.368	1.08	24.725	106.091	57.802	48.289	37743	2.924	0
121.25	-32.25	36	Australia	8	Southeast_Asia_and_Oceania	62	2.145	0.828	38.601	114.589	103.629	10.96	22880	3.316	0
121.75	-32.25	36	Australia	8	Southeast_Asia_and_Oceania	62	2.145	0.844	39.347	114.589	79.625	34.964	19782	2.506	0
122.25	-32.25	36	Australia	8	Southeast_Asia_and_Oceania	62	2.145	1.135	52.914	114.589	72.926	41.663	16833	2.575	0
122.75	-32.25	36	Australia	8	Southeast_Asia_and_Oceania	62	2.145	1.143	53.287	114.589	63.334	51.255	25549	2.793	0
123.25	-32.25	36	Australia	8	Southeast_Asia_and_Oceania	62	2.145	0.935	43.59	114.589	71.35	43.239	22087	2.591	0
123.75	-32.25	36	Australia	8	Southeast_Asia_and_Oceania	62	2.145	0.645	30.07	114.589	73.481	41.108	2073	2.764	0
126.25	-32.25	36	Australia	8	Southeast_Asia_and_Oceania	62	2.145	-999	-999	114.589	-999	-999	3492	3.081	0
127.25	-32.25	36	Australia	8	Southeast_Asia_and_Oceania	62	2.145	-999	-999	114.589	-999	-999	655	2.299	0
133.75	-32.25	36	Australia	8	Southeast_Asia_and_Oceania	62	2.145	-999	-999	114.589	-999	-999	15297	2.52	0
134.25	-32.25	36	Australia	8	Southeast_Asia_and_Oceania	62	2.145	-999	-999	114.589	-999	-999	19509	2.476	0
134.75	-32.25	36	Australia	8	Southeast_Asia_and_Oceania	62	2.145	0.547	25.501	114.589	62.243	52.346	21061	2.476	0
137.75	-32.25	36	Australia	8	Southeast_Asia_and_Oceania	62	2.145	0.969	45.175	114.589	21.211	93.378	9800	3.342	0
138.25	-32.25	36	Australia	8	Southeast_Asia_and_Oceania	62	2.145	0.5	23.31	114.589	31.901	82.688	8667	3.468	0
138.75	-32.25	36	Australia	8	Southeast_Asia_and_Oceania	62	2.145	0.218	10.163	114.589	39.752	74.837	6298	3.57	0
144.25	-32.25	36	Australia	8	Southeast_Asia_and_Oceania	62	2.145	0.129	6.014	114.589	106.717	7.872	55654	2.476	0
144.75	-32.25	36	Australia	8	Southeast_Asia_and_Oceania	62	2.145	0.196	9.138	114.589	54.749	59.84	100349	2.869	0
145.25	-32.25	36	Australia	8	Southeast_Asia_and_Oceania	62	2.145	0.325	15.152	114.589	69.215	45.374	85912	2.641	0
145.75	-32.25	36	Australia	8	Southeast_Asia_and_Oceania	62	2.145	0.319	14.872	114.589	56.147	58.442	21142	3.255	0
146.25	-32.25	36	Australia	8	Southeast_Asia_and_Oceania	62	2.145	0.787	36.69	114.589	41.383	73.206	27468	3.265	0
146.75	-32.25	36	Australia	8	Southeast_Asia_and_Oceania	62	2.145	1.191	55.524	114.589	38.948	75.641	7752	3.276	0
147.25	-32.25	36	Australia	8	Southeast_Asia_and_Oceania	63	4.368	1.583	36.241	106.091	35.716	70.375	3027	3.406	0
147.75	-32.25	36	Australia	8	Southeast_Asia_and_Oceania	63	4.368	1.827	41.827	106.091	31.179	74.912	8355	2.581	0.06
148.25	-32.25	36	Australia	8	Southeast_Asia_and_Oceania	63	4.368	2.029	46.451	106.091	28.948	77.143	12671	2.945	0.066
148.75	-32.25	36	Australia	8	Southeast_Asia_and_Oceania	63	4.368	3.062	70.101	106.091	39.655	66.436	20529	3.557	0
149.25	-32.25	36	Australia	8	Southeast_Asia_and_Oceania	54	7.815	3.193	40.857	107.948	35.243	72.705	14521	3.129	0.006
149.75	-32.25	36	Australia	8	Southeast_Asia_and_Oceania	54	7.815	3.498	44.76	107.948	37.386	70.562	5260	3.877	0.001
150.25	-32.25	36	Australia	8	Southeast_Asia_and_Oceania	64	6.646	3.454	51.971	113.937	39.245	74.692	5873	4.484	0.013
150.75	-32.25	36	Australia	8	Southeast_Asia_and_Oceania	63	4.368	3.681	84.272	106.091	51.069	55.022	4584	3.497	0.032
151.25	-32.25	36	Australia	8	Southeast_Asia_and_Oceania	55	9.054	4.118	45.483	107.558	46.099	61.459	3346	4.209	0.03
288.75	-32.25	152	Chile	2	Latin_America_and_Caribbean	53	5.1	-999	-999	105.53	-999	-999	1670	2.801	0.395
289.25	-32.25	152	Chile	2	Latin_America_and_Caribbean	42	3.725	0.659	17.691	110.284	91.37	18.914	1179	3.219	0.265
289.75	-32.25	32	Argentina	2	Latin_America_and_Caribbean	13	4.477	0.103	2.301	109.106	97.765	11.341	680	3.227	0
292.75	-32.25	32	Argentina	2	Latin_America_and_Caribbean	62	2.145	1.071	49.93	114.589	111.098	3.491	444	0.753	0
293.25	-32.25	32	Argentina	2	Latin_America_and_Caribbean	63	4.368	0.78	17.857	106.091	91.942	14.149	693	0.604	0
293.75	-32.25	32	Argentina	2	Latin_America_and_Caribbean	63	4.368	2.344	53.663	106.091	90.052	16.039	1187	1.827	0
294.25	-32.25	32	Argentina	2	Latin_America_and_Caribbean	63	4.368	2.126	48.672	106.091	88.616	17.475	1146	2.265	0.319
294.75	-32.25	32	Argentina	2	Latin_America_and_Caribbean	63	4.368	3.027	69.299	106.091	87.114	18.977	10676	2.362	0.239
295.25	-32.25	32	Argentina	2	Latin_America_and_Caribbean	54	7.815	2.406	30.787	107.948	96.423	11.525	12661	3.03	0.003
295.75	-32.25	32	Argentina	2	Latin_America_and_Caribbean	64	6.646	2.201	33.118	113.937	88.976	24.961	100387	3.488	0.072
296.25	-32.25	32	Argentina	2	Latin_America_and_Caribbean	64	6.646	2.105	31.673	113.937	92.105	21.832	176988	3.513	0.016
296.75	-32.25	32	Argentina	2	Latin_America_and_Caribbean	64	6.646	2.416	36.353	113.937	90.856	23.081	108834	3.513	0.008
297.25	-32.25	32	Argentina	2	Latin_America_and_Caribbean	64	6.646	2.509	37.752	113.937	89.126	24.811	104754	3.528	0.002
297.75	-32.25	32	Argentina	2	Latin_America_and_Caribbean	64	6.646	2.441	36.729	113.937	83.62	30.317	134018	4.628	0.001
298.25	-32.25	32	Argentina	2	Latin_America_and_Caribbean	65	8.072	2.569	31.826	120.04	83.055	36.985	169480	4.666	0
298.75	-32.25	32	Argentina	2	Latin_America_and_Caribbean	65	8.072	2.596	32.161	120.04	90.431	29.609	146113	4.572	0.009
299.25	-32.25	32	Argentina	2	Latin_America_and_Caribbean	65	8.072	2.967	36.757	120.04	93.52	26.52	154475	6.234	0.002
299.75	-32.25	32	Argentina	2	Latin_America_and_Caribbean	65	8.072	2.962	36.695	120.04	93.24	26.8	158202	6.642	0.015
300.25	-32.25	32	Argentina	2	Latin_America_and_Caribbean	65	8.072	3.293	40.795	120.04	92.331	27.709	37593	4.796	0.017
300.75	-32.25	32	Argentina	2	Latin_America_and_Caribbean	65	8.072	3.07	38.033	120.04	111.382	8.658	38901	5.364	0.036
301.25	-32.25	32	Argentina	2	Latin_America_and_Caribbean	66	10.378	2.964	28.56	116.768	110.95	5.818	45701	8.46	0.051
301.75	-32.25	32	Argentina	2	Latin_America_and_Caribbean	66	10.378	3.386	32.627	116.768	106.207	10.561	26062	7.863	0.098
302.25	-32.25	858	Uruguay	2	Latin_America_and_Caribbean	66	10.378	2.909	28.03	116.768	99.611	17.157	12012	9.059	0.034
302.75	-32.25	858	Uruguay	2	Latin_America_and_Caribbean	66	10.378	3.434	33.089	116.768	106.271	10.497	2989	5.954	0.085
303.25	-32.25	858	Uruguay	2	Latin_America_and_Caribbean	66	10.378	2.442	23.531	116.768	106.298	10.47	686	11.044	0.01
303.75	-32.25	858	Uruguay	2	Latin_America_and_Caribbean	66	10.378	5.024	48.41	116.768	114.926	1.842	1842	12.281	0.757
304.25	-32.25	858	Uruguay	2	Latin_America_and_Caribbean	66	10.378	5.937	57.208	116.768	108.253	8.515	2054	6.191	0.782
304.75	-32.25	858	Uruguay	2	Latin_America_and_Caribbean	67	10.586	6.133	57.935	114.805	120.178	1	3257	7.852	0.844
305.25	-32.25	858	Uruguay	2	Latin_America_and_Caribbean	67	10.586	5.957	56.272	114.805	100.221	14.584	4701	7.225	0.797
305.75	-32.25	858	Uruguay	2	Latin_America_and_Caribbean	66	10.378	3.083	29.707	116.768	78.906	37.862	5424	9.031	0.812
306.25	-32.25	858	Uruguay	2	Latin_America_and_Caribbean	67	10.586	2.855	26.97	114.805	112.158	2.647	5235	7.707	0.566
306.75	-32.25	76	Brazil	2	Latin_America_and_Caribbean	67	10.586	2.344	22.142	114.805	91.727	23.078	30286	5.561	0.609
307.25	-32.25	76	Brazil	2	Latin_America_and_Caribbean	68	10.438	2.114	20.253	117.239	103.208	14.031	30734	6.058	0.645
307.75	-32.25	76	Brazil	2	Latin_America_and_Caribbean	67	10.586	-999	-999	114.805	-999	-999	21740	7.211	0.329
18.25	-31.75	710	South_Africa	6	Sub_Saharan_Africa	62	2.145	-999	-999	114.589	-999	-999	4175	1.123	0.29
18.75	-31.75	710	South_Africa	6	Sub_Saharan_Africa	62	2.145	0.101	4.709	114.589	106.218	8.371	7204	2.276	0.16
19.25	-31.75	710	South_Africa	6	Sub_Saharan_Africa	62	2.145	0.735	34.266	114.589	85.305	29.284	2122	2.749	0
19.75	-31.75	710	South_Africa	6	Sub_Saharan_Africa	62	2.145	0.795	37.063	114.589	84.235	30.354	1249	2.074	0.065
20.25	-31.75	710	South_Africa	6	Sub_Saharan_Africa	52	3.968	0.606	15.272	120.494	90.07	30.424	704	1.93	0.065
20.75	-31.75	710	South_Africa	6	Sub_Saharan_Africa	52	3.968	0.371	9.35	120.494	-999	-999	219	1.961	0.541
22.25	-31.75	710	South_Africa	6	Sub_Saharan_Africa	52	3.968	0.131	3.301	120.494	86.377	34.117	238	2.588	0
22.75	-31.75	710	South_Africa	6	Sub_Saharan_Africa	52	3.968	0.107	2.697	120.494	104.146	16.348	238	1.81	0
23.25	-31.75	710	South_Africa	6	Sub_Saharan_Africa	52	3.968	0.12	3.024	120.494	104.713	15.781	238	1.768	0.005
23.75	-31.75	710	South_Africa	6	Sub_Saharan_Africa	52	3.968	0.11	2.772	120.494	87.712	32.782	238	1.791	0.001
24.75	-31.75	710	South_Africa	6	Sub_Saharan_Africa	53	5.1	0.616	12.078	105.53	85.442	20.088	446	1.879	0.489
25.25	-31.75	710	South_Africa	6	Sub_Saharan_Africa	52	3.968	0.744	18.75	120.494	63.178	57.316	1125	2.118	0.882
25.75	-31.75	710	South_Africa	6	Sub_Saharan_Africa	53	5.1	1.221	23.941	105.53	74.139	31.391	2158	1.859	0.577
26.25	-31.75	710	South_Africa	6	Sub_Saharan_Africa	53	5.1	1.348	26.431	105.53	94.811	10.719	1059	2.164	0.02
26.75	-31.75	710	South_Africa	6	Sub_Saharan_Africa	53	5.1	1.868	36.627	105.53	65.805	39.725	1888	2.424	0.015
27.25	-31.75	710	South_Africa	6	Sub_Saharan_Africa	53	5.1	2.145	42.059	105.53	67.222	38.308	3817	2.418	0.557
27.75	-31.75	710	South_Africa	6	Sub_Saharan_Africa	64	6.646	4.197	63.151	113.937	66.83	47.107	8816	3.104	0.002
28.25	-31.75	710	South_Africa	6	Sub_Saharan_Africa	64	6.646	2.75	41.378	113.937	88.342	25.595	248	3.837	0
28.75	-31.75	710	South_Africa	6	Sub_Saharan_Africa	64	6.646	3.709	55.808	113.937	78.15	35.787	238	4.906	0.001
29.25	-31.75	710	South_Africa	6	Sub_Saharan_Africa	65	8.072	-999	-999	120.04	-999	-999	318	4.182	0.008
115.75	-31.75	36	Australia	8	Southeast_Asia_and_Oceania	63	4.368	-999	-999	106.091	-999	-999	13847	8.272	0.001
116.25	-31.75	36	Australia	8	Southeast_Asia_and_Oceania	63	4.368	2.586	59.203	106.091	64.739	41.352	31470	3.407	0
116.75	-31.75	36	Australia	8	Southeast_Asia_and_Oceania	63	4.368	2.14	48.993	106.091	62.744	43.347	90284	3.208	0
117.25	-31.75	36	Australia	8	Southeast_Asia_and_Oceania	62	2.145	1.519	70.816	114.589	60.368	54.221	96196	3.062	0
117.75	-31.75	36	Australia	8	Southeast_Asia_and_Oceania	62	2.145	1.293	60.28	114.589	69.269	45.32	84292	2.832	0
118.25	-31.75	36	Australia	8	Southeast_Asia_and_Oceania	62	2.145	1.267	59.068	114.589	60.711	53.878	89735	2.733	0
118.75	-31.75	36	Australia	8	Southeast_Asia_and_Oceania	62	2.145	1.171	54.592	114.589	79.362	35.227	51601	2.55	0
119.25	-31.75	36	Australia	8	Southeast_Asia_and_Oceania	62	2.145	0.935	43.59	114.589	82.678	31.911	12638	2.594	0
121.25	-31.75	36	Australia	8	Southeast_Asia_and_Oceania	62	2.145	0.629	29.324	114.589	71.267	43.322	19147	3.322	0
121.75	-31.75	36	Australia	8	Southeast_Asia_and_Oceania	62	2.145	0.393	18.322	114.589	59.866	54.723	7213	2.941	0
122.25	-31.75	36	Australia	8	Southeast_Asia_and_Oceania	62	2.145	0.888	41.399	114.589	66.539	48.05	11773	2.821	0
122.75	-31.75	36	Australia	8	Southeast_Asia_and_Oceania	62	2.145	1.218	56.783	114.589	66.637	47.952	15074	3.738	0
123.25	-31.75	36	Australia	8	Southeast_Asia_and_Oceania	62	2.145	1.089	50.769	114.589	70.835	43.754	13987	3.411	0
123.75	-31.75	36	Australia	8	Southeast_Asia_and_Oceania	62	2.145	1.509	70.35	114.589	55.85	58.739	11338	2.477	0
132.25	-31.75	36	Australia	8	Southeast_Asia_and_Oceania	62	2.145	-999	-999	114.589	-999	-999	9060	2.476	0
132.75	-31.75	36	Australia	8	Southeast_Asia_and_Oceania	62	2.145	-999	-999	114.589	-999	-999	8522	2.476	0
133.25	-31.75	36	Australia	8	Southeast_Asia_and_Oceania	62	2.145	0.457	21.305	114.589	80.58	34.009	10665	2.476	0
133.75	-31.75	36	Australia	8	Southeast_Asia_and_Oceania	62	2.145	0.394	18.368	114.589	58.721	55.868	12289	2.476	0
137.75	-31.75	36	Australia	8	Southeast_Asia_and_Oceania	62	2.145	0.135	6.294	114.589	59.944	54.645	1097	2.476	0
138.25	-31.75	36	Australia	8	Southeast_Asia_and_Oceania	62	2.145	0.332	15.478	114.589	27.169	87.42	7717	3.271	0
138.75	-31.75	36	Australia	8	Southeast_Asia_and_Oceania	62	2.145	0.354	16.503	114.589	52.974	61.615	3676	3.453	0
144.75	-31.75	36	Australia	8	Southeast_Asia_and_Oceania	62	2.145	-999	-999	114.589	-999	-999	123354	2.671	0
145.25	-31.75	36	Australia	8	Southeast_Asia_and_Oceania	62	2.145	0.188	8.765	114.589	60.094	54.495	69118	2.674	0
145.75	-31.75	36	Australia	8	Southeast_Asia_and_Oceania	62	2.145	0.333	15.524	114.589	51.894	62.695	41406	3.062	0
146.25	-31.75	36	Australia	8	Southeast_Asia_and_Oceania	62	2.145	0.782	36.457	114.589	54.426	60.163	30147	3.218	0
146.75	-31.75	36	Australia	8	Southeast_Asia_and_Oceania	62	2.145	1.281	59.72	114.589	42.534	72.055	4052	2.812	0
147.25	-31.75	36	Australia	8	Southeast_Asia_and_Oceania	63	4.368	1.27	29.075	106.091	15.714	90.377	1722	2.861	0.006
147.75	-31.75	36	Australia	8	Southeast_Asia_and_Oceania	63	4.368	1.92	43.956	106.091	24.275	81.816	1829	2.865	0.244
148.25	-31.75	36	Australia	8	Southeast_Asia_and_Oceania	63	4.368	2.102	48.123	106.091	31.576	74.515	2972	2.753	0.001
148.75	-31.75	36	Australia	8	Southeast_Asia_and_Oceania	63	4.368	2.883	66.003	106.091	52.022	54.069	10475	3.433	0
149.25	-31.75	36	Australia	8	Southeast_Asia_and_Oceania	54	7.815	3.232	41.356	107.948	47.75	60.198	18660	3.827	0
149.75	-31.75	36	Australia	8	Southeast_Asia_and_Oceania	54	7.815	3.406	43.583	107.948	36.593	71.355	34775	4.26	0
150.25	-31.75	36	Australia	8	Southeast_Asia_and_Oceania	54	7.815	3.859	49.379	107.948	45.276	62.672	12454	4.695	0.011
150.75	-31.75	36	Australia	8	Southeast_Asia_and_Oceania	54	7.815	4.082	52.233	107.948	40.962	66.986	17309	4.008	0.004
151.25	-31.75	36	Australia	8	Southeast_Asia_and_Oceania	54	7.815	4.411	56.443	107.948	52.824	55.124	12263	4.419	0
151.75	-31.75	36	Australia	8	Southeast_Asia_and_Oceania	55	9.054	-999	-999	107.558	-999	-999	11192	3.665	0
288.75	-31.75	152	Chile	2	Latin_America_and_Caribbean	52	3.968	1.963	49.471	120.494	75.823	44.671	2503	3.194	0.682
289.25	-31.75	152	Chile	2	Latin_America_and_Caribbean	42	3.725	0.463	12.43	110.284	93.664	16.62	1226	3.332	0.775
289.75	-31.75	32	Argentina	2	Latin_America_and_Caribbean	13	4.477	0.094	2.1	109.106	103.288	5.818	219	3.19	0
293.25	-31.75	32	Argentina	2	Latin_America_and_Caribbean	62	2.145	0.668	31.142	114.589	99.723	14.866	907	0.604	0
294.25	-31.75	32	Argentina	2	Latin_America_and_Caribbean	63	4.368	2.731	62.523	106.091	80.816	25.275	3052	1.167	0.04
294.75	-31.75	32	Argentina	2	Latin_America_and_Caribbean	63	4.368	2.911	66.644	106.091	82.879	23.212	5843	2.126	0.174
295.25	-31.75	32	Argentina	2	Latin_America_and_Caribbean	54	7.815	2.596	33.218	107.948	99.372	8.576	5684	3.026	0.001
295.75	-31.75	32	Argentina	2	Latin_America_and_Caribbean	64	6.646	2.024	30.454	113.937	88.076	25.861	121973	3.5	0.039
296.25	-31.75	32	Argentina	2	Latin_America_and_Caribbean	64	6.646	1.897	28.543	113.937	93.587	20.35	188741	3.509	0.025
296.75	-31.75	32	Argentina	2	Latin_America_and_Caribbean	64	6.646	2.274	34.216	113.937	95.129	18.808	158777	3.511	0.001
297.25	-31.75	32	Argentina	2	Latin_America_and_Caribbean	64	6.646	2.398	36.082	113.937	97.811	16.126	82805	3.833	0.002
297.75	-31.75	32	Argentina	2	Latin_America_and_Caribbean	64	6.646	2.337	35.164	113.937	87.25	26.687	120506	4.666	0.001
298.25	-31.75	32	Argentina	2	Latin_America_and_Caribbean	65	8.072	2.629	32.569	120.04	76.08	43.96	118841	4.666	0
298.75	-31.75	32	Argentina	2	Latin_America_and_Caribbean	65	8.072	2.672	33.102	120.04	83.752	36.288	90603	4.666	0.002
299.25	-31.75	32	Argentina	2	Latin_America_and_Caribbean	65	8.072	2.717	33.66	120.04	89.323	30.717	59983	5.074	0.028
299.75	-31.75	32	Argentina	2	Latin_America_and_Caribbean	65	8.072	2.929	36.286	120.04	91.649	28.391	165807	4.57	0.015
300.25	-31.75	32	Argentina	2	Latin_America_and_Caribbean	65	8.072	3.238	40.114	120.04	94.87	25.17	73325	4.297	0.016
300.75	-31.75	32	Argentina	2	Latin_America_and_Caribbean	65	8.072	3.76	46.581	120.04	87.891	32.149	32610	6.082	0.207
301.25	-31.75	32	Argentina	2	Latin_America_and_Caribbean	65	8.072	3.364	41.675	120.04	100.693	19.347	32761	8.46	0.114
301.75	-31.75	32	Argentina	2	Latin_America_and_Caribbean	66	10.378	-999	-999	116.768	-999	-999	10676	7.174	0.21
302.25	-31.75	858	Uruguay	2	Latin_America_and_Caribbean	66	10.378	2.746	26.46	116.768	106.872	9.896	7479	6.357	0.082
302.75	-31.75	858	Uruguay	2	Latin_America_and_Caribbean	66	10.378	3.232	31.143	116.768	110.384	6.384	2113	10.794	0.225
303.25	-31.75	858	Uruguay	2	Latin_America_and_Caribbean	66	10.378	3.74	36.038	116.768	123.314	1	1000	11.774	0.606
303.75	-31.75	858	Uruguay	2	Latin_America_and_Caribbean	66	10.378	5.952	57.352	116.768	123.506	1	2781	4.683	0.762
304.25	-31.75	858	Uruguay	2	Latin_America_and_Caribbean	66	10.378	6.546	63.076	116.768	123.902	1	2234	5.814	0.781
304.75	-31.75	858	Uruguay	2	Latin_America_and_Caribbean	67	10.586	5.619	53.08	114.805	111.088	3.717	2044	9.404	0.704
305.25	-31.75	858	Uruguay	2	Latin_America_and_Caribbean	67	10.586	5.607	52.966	114.805	109.501	5.304	5109	9.148	0.414
305.75	-31.75	76	Brazil	2	Latin_America_and_Caribbean	67	10.586	-999	-999	114.805	-999	-999	15569	6.982	0.63
306.25	-31.75	76	Brazil	2	Latin_America_and_Caribbean	67	10.586	2.51	23.711	114.805	78.502	36.303	8716	6.842	0.083
306.75	-31.75	76	Brazil	2	Latin_America_and_Caribbean	68	10.438	3.155	30.226	117.239	88.6	28.639	7524	7.148	0.05
307.25	-31.75	76	Brazil	2	Latin_America_and_Caribbean	68	10.438	2.597	24.88	117.239	103.313	13.926	46321	5.848	0.256
307.75	-31.75	76	Brazil	2	Latin_America_and_Caribbean	68	10.438	2.842	27.227	117.239	111.377	5.862	28372	4.652	0.316
308.25	-31.75	76	Brazil	2	Latin_America_and_Caribbean	67	10.586	-999	-999	114.805	-999	-999	10841	7.211	0.361
17.75	-31.25	710	South_Africa	6	Sub_Saharan_Africa	62	2.145	-999	-999	114.589	-999	-999	2046	1.401	0
18.25	-31.25	710	South_Africa	6	Sub_Saharan_Africa	62	2.145	0.101	4.709	114.589	85.183	29.406	4158	1.517	0
18.75	-31.25	710	South_Africa	6	Sub_Saharan_Africa	62	2.145	0.891	41.538	114.589	-999	-999	3224	3.303	0
19.25	-31.25	710	South_Africa	6	Sub_Saharan_Africa	62	2.145	1.538	71.702	114.589	82.159	32.43	1887	3.127	0.002
19.75	-31.25	710	South_Africa	6	Sub_Saharan_Africa	62	2.145	0.832	38.788	114.589	77.564	37.025	611	2.912	0.045
20.25	-31.25	710	South_Africa	6	Sub_Saharan_Africa	62	2.145	0.464	21.632	114.589	87.065	27.524	315	2.081	0.127
20.75	-31.25	710	South_Africa	6	Sub_Saharan_Africa	62	2.145	0.387	18.042	114.589	-999	-999	221	2.916	0
21.25	-31.25	710	South_Africa	6	Sub_Saharan_Africa	62	2.145	0.431	20.093	114.589	108.964	5.625	221	1.839	0
21.75	-31.25	710	South_Africa	6	Sub_Saharan_Africa	52	3.968	-999	-999	120.494	-999	-999	221	2.332	0
22.25	-31.25	710	South_Africa	6	Sub_Saharan_Africa	52	3.968	0.454	11.442	120.494	94.637	25.857	368	2.35	0
23.25	-31.25	710	South_Africa	6	Sub_Saharan_Africa	62	2.145	0.122	5.688	114.589	91.405	23.184	460	1.828	0
23.75	-31.25	710	South_Africa	6	Sub_Saharan_Africa	52	3.968	0.118	2.974	120.494	82.663	37.831	239	1.868	0
25.25	-31.25	710	South_Africa	6	Sub_Saharan_Africa	53	5.1	0.669	13.118	105.53	53.058	52.472	449	1.9	0.627
25.75	-31.25	710	South_Africa	6	Sub_Saharan_Africa	53	5.1	0.771	15.118	105.53	61.015	44.515	1641	2.116	0.068
26.25	-31.25	710	South_Africa	6	Sub_Saharan_Africa	53	5.1	0.951	18.647	105.53	64.371	41.159	764	2.079	0.551
26.75	-31.25	710	South_Africa	6	Sub_Saharan_Africa	53	5.1	1.916	37.569	105.53	62.667	42.863	2355	2.273	0.008
27.25	-31.25	710	South_Africa	6	Sub_Saharan_Africa	53	5.1	2.472	48.471	105.53	59.014	46.516	3551	2.655	0.203
27.75	-31.25	710	South_Africa	6	Sub_Saharan_Africa	54	7.815	3.897	49.866	107.948	89.019	18.929	5632	2.692	0.042
28.25	-31.25	710	South_Africa	6	Sub_Saharan_Africa	55	9.054	4.955	54.727	107.558	94.254	13.304	5887	2.83	0
28.75	-31.25	710	South_Africa	6	Sub_Saharan_Africa	65	8.072	4.119	51.028	120.04	82.523	37.517	239	3.875	0
29.25	-31.25	710	South_Africa	6	Sub_Saharan_Africa	65	8.072	5.75	71.234	120.04	90.673	29.367	294	3.896	0
29.75	-31.25	710	South_Africa	6	Sub_Saharan_Africa	66	10.378	-999	-999	116.768	-999	-999	367	3.919	0
115.75	-31.25	36	Australia	8	Southeast_Asia_and_Oceania	63	4.368	-999	-999	106.091	-999	-999	34386	5.857	0.002
116.25	-31.25	36	Australia	8	Southeast_Asia_and_Oceania	63	4.368	2.606	59.661	106.091	62.652	43.439	76069	3.3	0
116.75	-31.25	36	Australia	8	Southeast_Asia_and_Oceania	62	2.145	1.972	91.935	114.589	64.171	50.418	99887	3.153	0
117.25	-31.25	36	Australia	8	Southeast_Asia_and_Oceania	62	2.145	1.664	77.576	114.589	83.494	31.095	84082	2.811	0
117.75	-31.25	36	Australia	8	Southeast_Asia_and_Oceania	62	2.145	1.453	67.739	114.589	64.811	49.778	78866	2.898	0
118.25	-31.25	36	Australia	8	Southeast_Asia_and_Oceania	62	2.145	1.049	48.904	114.589	61.152	53.437	52716	2.802	0
118.75	-31.25	36	Australia	8	Southeast_Asia_and_Oceania	62	2.145	1.077	50.21	114.589	69.503	45.086	28752	2.401	0
119.25	-31.25	36	Australia	8	Southeast_Asia_and_Oceania	62	2.145	0.95	44.289	114.589	81.276	33.313	9435	2.74	0
119.75	-31.25	36	Australia	8	Southeast_Asia_and_Oceania	62	2.145	0.408	19.021	114.589	109.09	5.499	22062	2.501	0
120.25	-31.25	36	Australia	8	Southeast_Asia_and_Oceania	62	2.145	0.118	5.501	114.589	99.25	15.339	7115	3.091	0
120.75	-31.25	36	Australia	8	Southeast_Asia_and_Oceania	62	2.145	0.264	12.308	114.589	55.274	59.315	14981	3.065	0
121.25	-31.25	36	Australia	8	Southeast_Asia_and_Oceania	62	2.145	0.452	21.072	114.589	53.235	61.354	17171	3.065	0
121.75	-31.25	36	Australia	8	Southeast_Asia_and_Oceania	62	2.145	0.461	21.492	114.589	53.748	60.841	6351	3.124	0
122.25	-31.25	36	Australia	8	Southeast_Asia_and_Oceania	62	2.145	0.47	21.911	114.589	87.49	27.099	7710	2.67	0
122.75	-31.25	36	Australia	8	Southeast_Asia_and_Oceania	62	2.145	0.415	19.347	114.589	90.31	24.279	6233	2.666	0
123.25	-31.25	36	Australia	8	Southeast_Asia_and_Oceania	62	2.145	1.021	47.599	114.589	96.026	18.563	2096	3.615	0
123.75	-31.25	36	Australia	8	Southeast_Asia_and_Oceania	62	2.145	1.174	54.732	114.589	61.459	53.13	3456	2.588	0
124.25	-31.25	36	Australia	8	Southeast_Asia_and_Oceania	62	2.145	0.43	20.047	114.589	42.15	72.439	441	2.764	0
138.25	-31.25	36	Australia	8	Southeast_Asia_and_Oceania	62	2.145	-999	-999	114.589	-999	-999	5185	3.576	0
138.75	-31.25	36	Australia	8	Southeast_Asia_and_Oceania	62	2.145	0.216	10.07	114.589	37.677	76.912	3162	3.576	0
145.25	-31.25	36	Australia	8	Southeast_Asia_and_Oceania	62	2.145	0.289	13.473	114.589	58.851	55.738	98953	3.478	0
145.75	-31.25	36	Australia	8	Southeast_Asia_and_Oceania	62	2.145	0.344	16.037	114.589	68.975	45.614	68403	3.138	0
146.25	-31.25	36	Australia	8	Southeast_Asia_and_Oceania	62	2.145	0.949	44.242	114.589	70.908	43.681	72966	3.255	0
146.75	-31.25	36	Australia	8	Southeast_Asia_and_Oceania	62	2.145	1.296	60.42	114.589	61.159	53.43	17804	3.253	0
147.25	-31.25	36	Australia	8	Southeast_Asia_and_Oceania	62	2.145	1.314	61.259	114.589	24.93	89.659	1655	3.322	0
147.75	-31.25	36	Australia	8	Southeast_Asia_and_Oceania	63	4.368	2.024	46.337	106.091	42.148	63.943	1177	3.322	0
148.25	-31.25	36	Australia	8	Southeast_Asia_and_Oceania	63	4.368	2.248	51.465	106.091	24.914	81.177	3219	3.461	0
148.75	-31.25	36	Australia	8	Southeast_Asia_and_Oceania	63	4.368	2.432	55.678	106.091	29.423	76.668	4605	3.3	0.006
149.25	-31.25	36	Australia	8	Southeast_Asia_and_Oceania	54	7.815	2.804	35.88	107.948	55.852	52.096	34322	3.844	0
149.75	-31.25	36	Australia	8	Southeast_Asia_and_Oceania	54	7.815	2.474	31.657	107.948	45.999	61.949	39088	4.435	0.004
150.25	-31.25	36	Australia	8	Southeast_Asia_and_Oceania	63	4.368	2.151	49.245	106.091	31.419	74.672	26273	4.305	0.088
150.75	-31.25	36	Australia	8	Southeast_Asia_and_Oceania	64	6.646	2.864	43.094	113.937	34.897	79.04	53420	3.363	0.011
151.25	-31.25	36	Australia	8	Southeast_Asia_and_Oceania	54	7.815	4.11	52.591	107.948	55.673	52.275	24316	4.025	0
151.75	-31.25	36	Australia	8	Southeast_Asia_and_Oceania	54	7.815	4.503	57.62	107.948	57.422	50.526	17625	4.307	0
288.75	-31.25	152	Chile	2	Latin_America_and_Caribbean	52	3.968	0.5	12.601	120.494	81.893	38.601	3489	3.503	0.182
289.25	-31.25	152	Chile	2	Latin_America_and_Caribbean	42	3.725	0.397	10.658	110.284	101.039	9.245	1053	3.252	0
289.75	-31.25	32	Argentina	2	Latin_America_and_Caribbean	13	4.477	-999	-999	109.106	-999	-999	835	3.703	0
291.25	-31.25	32	Argentina	2	Latin_America_and_Caribbean	51	3.872	-999	-999	117.134	-999	-999	228	1.029	0
293.25	-31.25	32	Argentina	2	Latin_America_and_Caribbean	62	2.145	-999	-999	114.589	-999	-999	228	1.351	0
293.75	-31.25	32	Argentina	2	Latin_America_and_Caribbean	62	2.145	2.232	99	114.589	92.806	21.783	228	0.977	0
294.25	-31.25	32	Argentina	2	Latin_America_and_Caribbean	63	4.368	2.173	49.748	106.091	93.682	12.409	1846	1.249	0
294.75	-31.25	32	Argentina	2	Latin_America_and_Caribbean	63	4.368	2.276	52.106	106.091	94.16	11.931	4203	2.265	0.006
295.25	-31.25	32	Argentina	2	Latin_America_and_Caribbean	64	6.646	2.09	31.447	113.937	91.088	22.849	1689	2.895	0.043
295.75	-31.25	32	Argentina	2	Latin_America_and_Caribbean	54	7.815	2.689	34.408	107.948	91.902	16.046	86967	3.49	0.069
296.25	-31.25	32	Argentina	2	Latin_America_and_Caribbean	64	6.646	2.448	36.834	113.937	89.532	24.405	83413	3.516	0.021
296.75	-31.25	32	Argentina	2	Latin_America_and_Caribbean	64	6.646	2.544	38.279	113.937	86.019	27.918	71654	3.516	0.012
297.25	-31.25	32	Argentina	2	Latin_America_and_Caribbean	64	6.646	2.28	34.306	113.937	93.242	20.695	68947	4.521	0.002
297.75	-31.25	32	Argentina	2	Latin_America_and_Caribbean	65	8.072	2.545	31.529	120.04	95.144	24.896	96973	4.952	0.003
298.25	-31.25	32	Argentina	2	Latin_America_and_Caribbean	65	8.072	2.877	35.642	120.04	92.227	27.813	102519	4.666	0
298.75	-31.25	32	Argentina	2	Latin_America_and_Caribbean	65	8.072	2.983	36.955	120.04	86.945	33.095	74817	4.636	0
299.25	-31.25	32	Argentina	2	Latin_America_and_Caribbean	65	8.072	3.024	37.463	120.04	90.041	29.999	65993	4.329	0.024
299.75	-31.25	32	Argentina	2	Latin_America_and_Caribbean	65	8.072	3.035	37.599	120.04	81.52	38.52	21497	4.342	0.015
300.25	-31.25	32	Argentina	2	Latin_America_and_Caribbean	65	8.072	3.526	43.682	120.04	102.382	17.658	46202	4.295	0.027
300.75	-31.25	32	Argentina	2	Latin_America_and_Caribbean	65	8.072	4.079	50.533	120.04	113.807	6.233	13852	4.214	0
301.25	-31.25	32	Argentina	2	Latin_America_and_Caribbean	66	10.378	3.755	36.182	116.768	102.576	14.192	10460	7.502	0.059
301.75	-31.25	32	Argentina	2	Latin_America_and_Caribbean	66	10.378	4.449	42.87	116.768	100.996	15.772	7087	6.646	0.238
302.25	-31.25	858	Uruguay	2	Latin_America_and_Caribbean	67	10.586	-999	-999	114.805	-999	-999	3246	12.398	0.735
302.75	-31.25	858	Uruguay	2	Latin_America_and_Caribbean	66	10.378	4.919	47.398	116.768	100.052	16.716	3373	16.149	0.747
303.25	-31.25	858	Uruguay	2	Latin_America_and_Caribbean	66	10.378	4.716	45.442	116.768	128.873	1	1161	9.211	0.628
303.75	-31.25	858	Uruguay	2	Latin_America_and_Caribbean	67	10.586	5.531	52.248	114.805	116.001	1	2708	5.948	0.556
304.25	-31.25	858	Uruguay	2	Latin_America_and_Caribbean	67	10.586	6.491	61.317	114.805	122.73	1	3561	3.901	0.714
304.75	-31.25	858	Uruguay	2	Latin_America_and_Caribbean	67	10.586	2.985	28.198	114.805	99.2	15.605	15125	6.183	0.099
305.25	-31.25	76	Brazil	2	Latin_America_and_Caribbean	67	10.586	2.605	24.608	114.805	94.67	20.135	30113	6.518	0.593
305.75	-31.25	76	Brazil	2	Latin_America_and_Caribbean	68	10.438	2.377	22.773	117.239	90.405	26.834	9379	6.124	0.034
306.25	-31.25	76	Brazil	2	Latin_America_and_Caribbean	68	10.438	2.521	24.152	117.239	86.013	31.226	7079	7.155	0.105
306.75	-31.25	76	Brazil	2	Latin_America_and_Caribbean	68	10.438	3.225	30.897	117.239	112.552	4.687	14268	7.364	0
307.25	-31.25	76	Brazil	2	Latin_America_and_Caribbean	68	10.438	3.075	29.46	117.239	115.767	1.472	43274	7.283	0.002
307.75	-31.25	76	Brazil	2	Latin_America_and_Caribbean	68	10.438	2.891	27.697	117.239	114.542	2.697	35170	5.408	0.192
308.25	-31.25	76	Brazil	2	Latin_America_and_Caribbean	68	10.438	2.188	20.962	117.239	109.867	7.372	54952	4.076	0.676
308.75	-31.25	76	Brazil	2	Latin_America_and_Caribbean	68	10.438	-999	-999	117.239	-999	-999	17113	7.211	0.577
17.75	-30.75	710	South_Africa	6	Sub_Saharan_Africa	62	2.145	-999	-999	114.589	-999	-999	507	1.396	0
18.25	-30.75	710	South_Africa	6	Sub_Saharan_Africa	62	2.145	0.818	38.135	114.589	129.932	1	724	1.495	0
18.75	-30.75	710	South_Africa	6	Sub_Saharan_Africa	62	2.145	0.69	32.168	114.589	95.291	19.298	3265	2.771	0
19.25	-30.75	710	South_Africa	6	Sub_Saharan_Africa	62	2.145	0.681	31.748	114.589	86.779	27.81	1183	2.256	0
19.75	-30.75	710	South_Africa	6	Sub_Saharan_Africa	62	2.145	0.692	32.261	114.589	117.941	1	222	2.955	0
21.25	-30.75	710	South_Africa	6	Sub_Saharan_Africa	62	2.145	0.477	22.238	114.589	107.408	7.181	222	1.548	0
21.75	-30.75	710	South_Africa	6	Sub_Saharan_Africa	62	2.145	0.506	23.59	114.589	70.037	44.552	317	1.546	0
22.25	-30.75	710	South_Africa	6	Sub_Saharan_Africa	62	2.145	0.5	23.31	114.589	91.805	22.784	796	2.199	0.029
22.75	-30.75	710	South_Africa	6	Sub_Saharan_Africa	62	2.145	0.275	12.821	114.589	83.363	31.226	621	2.721	0
23.25	-30.75	710	South_Africa	6	Sub_Saharan_Africa	62	2.145	0.514	23.963	114.589	103.228	11.361	222	2.962	0
23.75	-30.75	710	South_Africa	6	Sub_Saharan_Africa	62	2.145	-999	-999	114.589	-999	-999	222	3.105	0
24.25	-30.75	710	South_Africa	6	Sub_Saharan_Africa	62	2.145	0.468	21.818	114.589	61.717	52.872	562	2.117	0.001
24.75	-30.75	710	South_Africa	6	Sub_Saharan_Africa	62	2.145	0.755	35.198	114.589	91.846	22.743	222	2.559	0
25.25	-30.75	710	South_Africa	6	Sub_Saharan_Africa	63	4.368	0.469	10.737	106.091	57.712	48.379	730	1.617	0.172
25.75	-30.75	710	South_Africa	6	Sub_Saharan_Africa	53	5.1	0.624	12.235	105.53	76.273	29.257	1284	1.368	0.294
26.25	-30.75	710	South_Africa	6	Sub_Saharan_Africa	53	5.1	0.871	17.078	105.53	64.506	41.024	1942	2.424	0.382
26.75	-30.75	710	South_Africa	6	Sub_Saharan_Africa	53	5.1	1.145	22.451	105.53	58.053	47.477	3372	2.678	0.675
27.25	-30.75	710	South_Africa	6	Sub_Saharan_Africa	54	7.815	2.055	26.296	107.948	41.457	66.491	8234	2.525	0.009
27.75	-30.75	710	South_Africa	6	Sub_Saharan_Africa	54	7.815	2.558	32.732	107.948	66.647	41.301	4038	4.163	0.019
28.25	-30.75	710	South_Africa	6	Sub_Saharan_Africa	54	7.815	4.804	61.472	107.948	84.712	23.236	5786	2.647	0
28.75	-30.75	710	South_Africa	6	Sub_Saharan_Africa	54	7.815	4.849	62.047	107.948	91.847	16.101	6947	2.224	0
29.25	-30.75	710	South_Africa	6	Sub_Saharan_Africa	55	9.054	4.257	47.018	107.558	95.595	11.963	10442	2.908	0.103
29.75	-30.75	710	South_Africa	6	Sub_Saharan_Africa	66	10.378	6.247	60.195	116.768	74.477	42.291	4978	3.673	0.067
30.25	-30.75	710	South_Africa	6	Sub_Saharan_Africa	66	10.378	-999	-999	116.768	-999	-999	1493	3.88	0
115.25	-30.75	36	Australia	8	Southeast_Asia_and_Oceania	63	4.368	-999	-999	106.091	-999	-999	43832	6.163	0
115.75	-30.75	36	Australia	8	Southeast_Asia_and_Oceania	63	4.368	2.519	57.669	106.091	61.297	44.794	102771	3.714	0
116.25	-30.75	36	Australia	8	Southeast_Asia_and_Oceania	62	2.145	2.407	99	114.589	60.554	54.035	116239	3.13	0
116.75	-30.75	36	Australia	8	Southeast_Asia_and_Oceania	62	2.145	1.939	90.396	114.589	53.835	60.754	89563	2.896	0
117.25	-30.75	36	Australia	8	Southeast_Asia_and_Oceania	62	2.145	1.443	67.273	114.589	44.954	69.635	56739	2.816	0
117.75	-30.75	36	Australia	8	Southeast_Asia_and_Oceania	62	2.145	1.057	49.277	114.589	56.987	57.602	22169	2.485	0
118.25	-30.75	36	Australia	8	Southeast_Asia_and_Oceania	62	2.145	0.935	43.59	114.589	60.657	53.932	8848	2.664	0
118.75	-30.75	36	Australia	8	Southeast_Asia_and_Oceania	62	2.145	0.539	25.128	114.589	23.195	91.394	18788	2.45	0
119.25	-30.75	36	Australia	8	Southeast_Asia_and_Oceania	62	2.145	0.435	20.28	114.589	108.697	5.892	16944	2.492	0
119.75	-30.75	36	Australia	8	Southeast_Asia_and_Oceania	62	2.145	0.216	10.07	114.589	155.898	1	29547	2.552	0
120.25	-30.75	36	Australia	8	Southeast_Asia_and_Oceania	62	2.145	0.237	11.049	114.589	53.67	60.919	23711	3.026	0
120.75	-30.75	36	Australia	8	Southeast_Asia_and_Oceania	62	2.145	0.45	20.979	114.589	38.993	75.596	10362	2.973	0
121.25	-30.75	36	Australia	8	Southeast_Asia_and_Oceania	62	2.145	0.337	15.711	114.589	30.662	83.927	2316	3.184	0
121.75	-30.75	36	Australia	8	Southeast_Asia_and_Oceania	62	2.145	0.223	10.396	114.589	28.066	86.523	2292	3.217	0
122.25	-30.75	36	Australia	8	Southeast_Asia_and_Oceania	62	2.145	0.176	8.205	114.589	30.802	83.787	2528	3.255	0
122.75	-30.75	36	Australia	8	Southeast_Asia_and_Oceania	62	2.145	0.265	12.354	114.589	40.616	73.973	5569	3.19	0
123.25	-30.75	36	Australia	8	Southeast_Asia_and_Oceania	62	2.145	0.508	23.683	114.589	36.486	78.103	4103	3.255	0
138.75	-30.75	36	Australia	8	Southeast_Asia_and_Oceania	62	2.145	0.139	6.48	114.589	46.286	68.303	2550	3.576	0
145.25	-30.75	36	Australia	8	Southeast_Asia_and_Oceania	62	2.145	0.219	10.21	114.589	59.898	54.691	124668	3.031	0
145.75	-30.75	36	Australia	8	Southeast_Asia_and_Oceania	62	2.145	0.49	22.844	114.589	73.694	40.895	93914	2.977	0
146.25	-30.75	36	Australia	8	Southeast_Asia_and_Oceania	62	2.145	1.002	46.713	114.589	67.831	46.758	42929	2.969	0
146.75	-30.75	36	Australia	8	Southeast_Asia_and_Oceania	62	2.145	1.476	68.811	114.589	66.446	48.143	33168	3.25	0
147.25	-30.75	36	Australia	8	Southeast_Asia_and_Oceania	62	2.145	1.664	77.576	114.589	24.468	90.121	1830	3.322	0
147.75	-30.75	36	Australia	8	Southeast_Asia_and_Oceania	62	2.145	2.123	98.974	114.589	40.997	73.592	2063	3.322	0
148.25	-30.75	36	Australia	8	Southeast_Asia_and_Oceania	63	4.368	2.156	49.359	106.091	28.887	77.204	7984	3.596	0
148.75	-30.75	36	Australia	8	Southeast_Asia_and_Oceania	63	4.368	1.956	44.78	106.091	57.221	48.87	44648	3.708	0
149.25	-30.75	36	Australia	8	Southeast_Asia_and_Oceania	63	4.368	1.664	38.095	106.091	53.607	52.484	60742	3.643	0.003
149.75	-30.75	36	Australia	8	Southeast_Asia_and_Oceania	63	4.368	1.737	39.766	106.091	48.775	57.316	46417	3.406	0.009
150.25	-30.75	36	Australia	8	Southeast_Asia_and_Oceania	63	4.368	2.241	51.305	106.091	28.758	77.333	36923	3.911	0.005
150.75	-30.75	36	Australia	8	Southeast_Asia_and_Oceania	64	6.646	2.329	35.044	113.937	35.979	77.958	41616	5.514	0.002
151.25	-30.75	36	Australia	8	Southeast_Asia_and_Oceania	54	7.815	3.005	38.452	107.948	49.249	58.699	42765	4.661	0
151.75	-30.75	36	Australia	8	Southeast_Asia_and_Oceania	54	7.815	3.189	40.806	107.948	40.811	67.137	21186	4.004	0
152.25	-30.75	36	Australia	8	Southeast_Asia_and_Oceania	55	9.054	5.366	59.267	107.558	77.257	30.301	8982	3.941	0
288.25	-30.75	152	Chile	2	Latin_America_and_Caribbean	52	3.968	-999	-999	120.494	-999	-999	7720	2.719	0.891
288.75	-30.75	152	Chile	2	Latin_America_and_Caribbean	52	3.968	0.804	20.262	120.494	81.486	39.008	8202	2.643	0.831
289.25	-30.75	152	Chile	2	Latin_America_and_Caribbean	52	3.968	0.379	9.551	120.494	96.308	24.186	1516	3.379	0.498
289.75	-30.75	32	Argentina	2	Latin_America_and_Caribbean	22	6.347	0.37	5.83	115.927	113.344	2.583	963	3.748	0
291.25	-30.75	32	Argentina	2	Latin_America_and_Caribbean	52	3.968	1.044	26.31	120.494	83.771	36.723	229	1.351	0
291.75	-30.75	32	Argentina	2	Latin_America_and_Caribbean	62	2.145	0.989	46.107	114.589	88.412	26.177	229	0.965	0
293.25	-30.75	32	Argentina	2	Latin_America_and_Caribbean	63	4.368	-999	-999	106.091	-999	-999	229	1.351	0
294.25	-30.75	32	Argentina	2	Latin_America_and_Caribbean	63	4.368	-999	-999	106.091	-999	-999	229	1.656	0
294.75	-30.75	32	Argentina	2	Latin_America_and_Caribbean	63	4.368	4.21	96.383	106.091	75.773	30.318	2725	2.422	0.26
295.25	-30.75	32	Argentina	2	Latin_America_and_Caribbean	64	6.646	2.575	38.745	113.937	83.729	30.208	2315	2.689	0.125
295.75	-30.75	32	Argentina	2	Latin_America_and_Caribbean	64	6.646	3.199	48.134	113.937	91.579	22.358	50872	3.373	0.016
296.25	-30.75	32	Argentina	2	Latin_America_and_Caribbean	64	6.646	2.973	44.734	113.937	83.506	30.431	70884	3.516	0.005
296.75	-30.75	32	Argentina	2	Latin_America_and_Caribbean	64	6.646	2.498	37.587	113.937	77.555	36.382	43879	5.299	0.013
297.25	-30.75	32	Argentina	2	Latin_America_and_Caribbean	64	6.646	2.523	37.963	113.937	-999	-999	42824	10.35	0
297.75	-30.75	32	Argentina	2	Latin_America_and_Caribbean	65	8.072	2.761	34.205	120.04	94.72	25.32	70498	5.597	0.003
298.25	-30.75	32	Argentina	2	Latin_America_and_Caribbean	65	8.072	3.138	38.875	120.04	90.48	29.56	46458	4.666	0.001
298.75	-30.75	32	Argentina	2	Latin_America_and_Caribbean	65	8.072	3.47	42.988	120.04	96.583	23.457	37728	4.628	0
299.25	-30.75	32	Argentina	2	Latin_America_and_Caribbean	65	8.072	2.958	36.645	120.04	98.542	21.498	63863	4.255	0.004
299.75	-30.75	32	Argentina	2	Latin_America_and_Caribbean	66	10.378	3.169	30.536	116.768	98.897	17.871	16472	4.56	0.022
300.25	-30.75	32	Argentina	2	Latin_America_and_Caribbean	66	10.378	4.033	38.861	116.768	102.339	14.429	17967	4.284	0.145
300.75	-30.75	32	Argentina	2	Latin_America_and_Caribbean	66	10.378	4.035	38.88	116.768	104.103	12.665	10389	4.297	0.103
301.25	-30.75	32	Argentina	2	Latin_America_and_Caribbean	66	10.378	4.708	45.365	116.768	126.928	1	6601	6.259	0.095
301.75	-30.75	32	Argentina	2	Latin_America_and_Caribbean	66	10.378	5.499	52.987	116.768	118.521	1	9577	6.348	0.441
302.25	-30.75	858	Uruguay	2	Latin_America_and_Caribbean	67	10.586	-999	-999	114.805	-999	-999	7540	5.211	0.761
302.75	-30.75	858	Uruguay	2	Latin_America_and_Caribbean	67	10.586	5.601	52.91	114.805	103.698	11.107	4749	16.647	0.954
303.25	-30.75	858	Uruguay	2	Latin_America_and_Caribbean	67	10.586	5.033	47.544	114.805	100.562	14.243	3972	11.374	0.891
303.75	-30.75	858	Uruguay	2	Latin_America_and_Caribbean	67	10.586	4.451	42.046	114.805	111	3.805	6637	9.119	0.628
304.25	-30.75	76	Brazil	2	Latin_America_and_Caribbean	67	10.586	-999	-999	114.805	-999	-999	5082	7.953	0.276
304.75	-30.75	76	Brazil	2	Latin_America_and_Caribbean	67	10.586	2.673	25.25	114.805	119.489	1	13866	6.789	0.16
305.25	-30.75	76	Brazil	2	Latin_America_and_Caribbean	67	10.586	2.355	22.246	114.805	99.632	15.173	25499	4.796	0.528
305.75	-30.75	76	Brazil	2	Latin_America_and_Caribbean	68	10.438	2.677	25.647	117.239	99.969	17.27	9186	6.984	0.185
306.25	-30.75	76	Brazil	2	Latin_America_and_Caribbean	68	10.438	3.242	31.06	117.239	108.609	8.63	10068	7.252	0.116
306.75	-30.75	76	Brazil	2	Latin_America_and_Caribbean	68	10.438	3.074	29.45	117.239	104.979	12.26	9700	7.502	0.012
307.25	-30.75	76	Brazil	2	Latin_America_and_Caribbean	68	10.438	3.414	32.707	117.239	112.609	4.63	9775	7.502	0.075
307.75	-30.75	76	Brazil	2	Latin_America_and_Caribbean	68	10.438	2.942	28.185	117.239	114.771	2.468	19015	6.381	0.037
308.25	-30.75	76	Brazil	2	Latin_America_and_Caribbean	68	10.438	2.597	24.88	117.239	108.784	8.455	37566	4.05	0.643
308.75	-30.75	76	Brazil	2	Latin_America_and_Caribbean	67	10.586	2.263	21.377	114.805	-999	-999	24675	4.076	0.906
309.25	-30.75	76	Brazil	2	Latin_America_and_Caribbean	67	10.586	-999	-999	114.805	-999	-999	65246	7.211	0.66
17.25	-30.25	710	South_Africa	6	Sub_Saharan_Africa	62	2.145	-999	-999	114.589	-999	-999	223	1.513	0
17.75	-30.25	710	South_Africa	6	Sub_Saharan_Africa	62	2.145	0.837	39.021	114.589	94.594	19.995	523	1.545	0
18.25	-30.25	710	South_Africa	6	Sub_Saharan_Africa	62	2.145	0.97	45.221	114.589	98.99	15.599	594	1.469	0
20.75	-30.25	710	South_Africa	6	Sub_Saharan_Africa	61	6.291	0.374	5.945	124.975	70.236	54.739	639	1.627	0
21.75	-30.25	710	South_Africa	6	Sub_Saharan_Africa	62	2.145	0.443	20.653	114.589	117.112	1	223	1.564	0
22.25	-30.25	710	South_Africa	6	Sub_Saharan_Africa	62	2.145	0.322	15.012	114.589	88.277	26.312	479	1.633	0
22.75	-30.25	710	South_Africa	6	Sub_Saharan_Africa	62	2.145	0.301	14.033	114.589	85.471	29.118	888	2.302	0
23.25	-30.25	710	South_Africa	6	Sub_Saharan_Africa	62	2.145	0.385	17.949	114.589	90.535	24.054	1132	1.985	0
23.75	-30.25	710	South_Africa	6	Sub_Saharan_Africa	62	2.145	0.311	14.499	114.589	95.466	19.123	1629	2.959	0
24.25	-30.25	710	South_Africa	6	Sub_Saharan_Africa	62	2.145	0.481	22.424	114.589	79.932	34.657	746	2.549	0.005
24.75	-30.25	710	South_Africa	6	Sub_Saharan_Africa	62	2.145	0.579	26.993	114.589	72.582	42.007	3222	2.071	0.196
25.75	-30.25	710	South_Africa	6	Sub_Saharan_Africa	53	5.1	0.761	14.922	105.53	87.948	17.582	1215	2.462	0.006
26.25	-30.25	710	South_Africa	6	Sub_Saharan_Africa	53	5.1	0.88	17.255	105.53	52.79	52.74	2403	2.565	0.006
26.75	-30.25	710	South_Africa	6	Sub_Saharan_Africa	53	5.1	1.661	32.569	105.53	60.463	45.067	5231	2.724	0.157
27.25	-30.25	710	South_Africa	6	Sub_Saharan_Africa	53	5.1	2.062	40.431	105.53	61.282	44.248	11019	3.304	0
27.75	-30.25	426	Lesotho	6	Sub_Saharan_Africa	54	7.815	1.248	15.969	107.948	75.017	32.931	6362	5.086	0
28.25	-30.25	426	Lesotho	6	Sub_Saharan_Africa	54	7.815	1.282	16.404	107.948	74.121	33.827	6399	4.817	0
28.75	-30.25	710	South_Africa	6	Sub_Saharan_Africa	54	7.815	2.155	27.575	107.948	89.142	18.806	7244	4.231	0.007
29.25	-30.25	710	South_Africa	6	Sub_Saharan_Africa	54	7.815	5.16	66.027	107.948	71.404	36.544	6130	3.445	0.139
29.75	-30.25	710	South_Africa	6	Sub_Saharan_Africa	65	8.072	6.228	77.156	120.04	93.417	26.623	4245	3.161	0.665
30.25	-30.25	710	South_Africa	6	Sub_Saharan_Africa	65	8.072	8.072	99	120.04	68.827	51.213	3245	3.564	0.36
30.75	-30.25	710	South_Africa	6	Sub_Saharan_Africa	65	8.072	-999	-999	120.04	-999	-999	1471	3.937	0
115.25	-30.25	36	Australia	8	Southeast_Asia_and_Oceania	63	4.368	-999	-999	106.091	-999	-999	77260	4.267	0
115.75	-30.25	36	Australia	8	Southeast_Asia_and_Oceania	63	4.368	2.424	55.495	106.091	65.274	40.817	53205	2.978	0
116.25	-30.25	36	Australia	8	Southeast_Asia_and_Oceania	62	2.145	2.004	93.427	114.589	55.436	59.153	111011	2.614	0
116.75	-30.25	36	Australia	8	Southeast_Asia_and_Oceania	62	2.145	1.301	60.653	114.589	40.926	73.663	61872	2.515	0
117.25	-30.25	36	Australia	8	Southeast_Asia_and_Oceania	62	2.145	0.946	44.103	114.589	36.705	77.884	30017	2.259	0
117.75	-30.25	36	Australia	8	Southeast_Asia_and_Oceania	62	2.145	0.604	28.159	114.589	40.716	73.873	4299	2.312	0
118.25	-30.25	36	Australia	8	Southeast_Asia_and_Oceania	62	2.145	0.688	32.075	114.589	67.292	47.297	2631	2.423	0
118.75	-30.25	36	Australia	8	Southeast_Asia_and_Oceania	62	2.145	0.209	9.744	114.589	99.837	14.752	3344	2.424	0
119.25	-30.25	36	Australia	8	Southeast_Asia_and_Oceania	62	2.145	0.147	6.853	114.589	127.572	1	22275	2.855	0
119.75	-30.25	36	Australia	8	Southeast_Asia_and_Oceania	62	2.145	0.289	13.473	114.589	180.403	1	34108	3.064	0
120.25	-30.25	36	Australia	8	Southeast_Asia_and_Oceania	62	2.145	0.229	10.676	114.589	256.446	1	6153	3.253	0
120.75	-30.25	36	Australia	8	Southeast_Asia_and_Oceania	62	2.145	0.252	11.748	114.589	44.973	69.616	3068	3.243	0
121.25	-30.25	36	Australia	8	Southeast_Asia_and_Oceania	62	2.145	0.236	11.002	114.589	36.762	77.827	1040	3.255	0
121.75	-30.25	36	Australia	8	Southeast_Asia_and_Oceania	62	2.145	0.189	8.811	114.589	42.425	72.164	803	3.255	0
122.25	-30.25	36	Australia	8	Southeast_Asia_and_Oceania	62	2.145	0.147	6.853	114.589	85.882	28.707	1077	2.184	0
122.75	-30.25	36	Australia	8	Southeast_Asia_and_Oceania	62	2.145	0.298	13.893	114.589	23.67	90.919	557	3.255	0
146.25	-30.25	36	Australia	8	Southeast_Asia_and_Oceania	62	2.145	0.951	44.336	114.589	34.022	80.567	17193	2.874	0
146.75	-30.25	36	Australia	8	Southeast_Asia_and_Oceania	62	2.145	1.549	72.214	114.589	64.826	49.763	16023	3.259	0
147.25	-30.25	36	Australia	8	Southeast_Asia_and_Oceania	62	2.145	0.926	43.17	114.589	28.404	86.185	2357	3.307	0
147.75	-30.25	36	Australia	8	Southeast_Asia_and_Oceania	62	2.145	2.096	97.716	114.589	31.151	83.438	1226	3.322	0.008
148.25	-30.25	36	Australia	8	Southeast_Asia_and_Oceania	63	4.368	2.109	48.283	106.091	24.262	81.829	5655	3.3	0.008
148.75	-30.25	36	Australia	8	Southeast_Asia_and_Oceania	63	4.368	2.04	46.703	106.091	41.538	64.553	12790	3.372	0.048
149.25	-30.25	36	Australia	8	Southeast_Asia_and_Oceania	63	4.368	1.647	37.706	106.091	48.618	57.473	24951	3.496	0.11
149.75	-30.25	36	Australia	8	Southeast_Asia_and_Oceania	63	4.368	2.371	54.281	106.091	36.813	69.278	41613	4.044	0.011
150.25	-30.25	36	Australia	8	Southeast_Asia_and_Oceania	64	6.646	2.843	42.778	113.937	45.651	68.286	22714	3.833	0
150.75	-30.25	36	Australia	8	Southeast_Asia_and_Oceania	64	6.646	2.648	39.844	113.937	46.346	67.591	41991	6.404	0
151.25	-30.25	36	Australia	8	Southeast_Asia_and_Oceania	54	7.815	2.888	36.955	107.948	48.483	59.465	26133	4.259	0.007
151.75	-30.25	36	Australia	8	Southeast_Asia_and_Oceania	54	7.815	3.061	39.168	107.948	49.385	58.563	25089	4.213	0
152.25	-30.25	36	Australia	8	Southeast_Asia_and_Oceania	55	9.054	3.921	43.307	107.558	61.817	45.741	13681	4.39	0
288.75	-30.25	152	Chile	2	Latin_America_and_Caribbean	52	3.968	-999	-999	120.494	-999	-999	3985	3.128	0.681
289.25	-30.25	152	Chile	2	Latin_America_and_Caribbean	51	3.872	0.44	11.364	117.134	102.418	14.716	1568	3.209	0
289.75	-30.25	152	Chile	2	Latin_America_and_Caribbean	22	6.347	0.323	5.089	115.927	115.405	1	1446	4.597	0
294.25	-30.25	32	Argentina	2	Latin_America_and_Caribbean	63	4.368	-999	-999	106.091	-999	-999	930	2.038	0
294.75	-30.25	32	Argentina	2	Latin_America_and_Caribbean	63	4.368	1.047	23.97	106.091	89.178	16.913	1744	1.827	0
295.25	-30.25	32	Argentina	2	Latin_America_and_Caribbean	64	6.646	2.572	38.7	113.937	83.438	30.499	4261	2.297	0
295.75	-30.25	32	Argentina	2	Latin_America_and_Caribbean	64	6.646	3.248	48.872	113.937	84.46	29.477	15187	2.621	0.003
296.25	-30.25	32	Argentina	2	Latin_America_and_Caribbean	64	6.646	2.882	43.364	113.937	82.015	31.922	41428	3.499	0.008
296.75	-30.25	32	Argentina	2	Latin_America_and_Caribbean	64	6.646	2.438	36.684	113.937	86.767	27.17	14251	3.736	0
297.25	-30.25	32	Argentina	2	Latin_America_and_Caribbean	64	6.646	1.156	17.394	113.937	102.109	11.828	11959	4.034	0
297.75	-30.25	32	Argentina	2	Latin_America_and_Caribbean	65	8.072	2.035	25.211	120.04	92.843	27.197	51597	4.935	0
298.25	-30.25	32	Argentina	2	Latin_America_and_Caribbean	65	8.072	3.143	38.937	120.04	95.399	24.641	22062	4.666	0.001
298.75	-30.25	32	Argentina	2	Latin_America_and_Caribbean	65	8.072	3.142	38.925	120.04	103.106	16.934	9805	4.322	0.001
299.25	-30.25	32	Argentina	2	Latin_America_and_Caribbean	65	8.072	3.064	37.958	120.04	101.446	18.594	31480	4.156	0.004
299.75	-30.25	32	Argentina	2	Latin_America_and_Caribbean	66	10.378	3.121	30.073	116.768	102.548	14.22	32336	4.522	0.008
300.25	-30.25	32	Argentina	2	Latin_America_and_Caribbean	66	10.378	3.693	35.585	116.768	105.795	10.973	4805	3.817	0.033
300.75	-30.25	32	Argentina	2	Latin_America_and_Caribbean	66	10.378	5.201	50.116	116.768	108.39	8.378	3364	4.622	0.297
301.25	-30.25	32	Argentina	2	Latin_America_and_Caribbean	67	10.586	5.217	49.282	114.805	118.646	1	6304	5.842	0.141
301.75	-30.25	32	Argentina	2	Latin_America_and_Caribbean	66	10.378	5.737	55.28	116.768	117.292	1	7894	6.42	0.077
302.25	-30.25	32	Argentina	2	Latin_America_and_Caribbean	67	10.586	-999	-999	114.805	-999	-999	7039	8.069	0.89
302.75	-30.25	76	Brazil	2	Latin_America_and_Caribbean	67	10.586	5.822	54.997	114.805	112.875	1.93	12661	12.969	0.825
303.25	-30.25	858	Uruguay	2	Latin_America_and_Caribbean	67	10.586	3.527	33.318	114.805	120.944	1	23603	8.578	0.767
303.75	-30.25	76	Brazil	2	Latin_America_and_Caribbean	67	10.586	3.004	28.377	114.805	114.64	1	9927	8.125	0.703
304.25	-30.25	76	Brazil	2	Latin_America_and_Caribbean	67	10.586	2.732	25.808	114.805	106.305	8.5	6110	8.768	0.539
304.75	-30.25	76	Brazil	2	Latin_America_and_Caribbean	67	10.586	2.623	24.778	114.805	119.619	1	21411	8.03	0.234
305.25	-30.25	76	Brazil	2	Latin_America_and_Caribbean	67	10.586	2.365	22.341	114.805	107.056	7.749	28846	5.26	0.47
305.75	-30.25	76	Brazil	2	Latin_America_and_Caribbean	68	10.438	2.284	21.882	117.239	103.686	13.553	36060	6.828	0.352
306.25	-30.25	76	Brazil	2	Latin_America_and_Caribbean	68	10.438	2.482	23.779	117.239	104.249	12.99	45348	6.997	0.34
306.75	-30.25	76	Brazil	2	Latin_America_and_Caribbean	68	10.438	2.518	24.123	117.239	111.473	5.766	51974	5.615	0.42
307.25	-30.25	76	Brazil	2	Latin_America_and_Caribbean	68	10.438	2.346	22.476	117.239	106.588	10.651	39533	4.735	0.363
307.75	-30.25	76	Brazil	2	Latin_America_and_Caribbean	68	10.438	2.913	27.908	117.239	102.647	14.592	23164	5.528	0.341
308.25	-30.25	76	Brazil	2	Latin_America_and_Caribbean	68	10.438	3.625	34.729	117.239	125.887	1	20371	4.531	0.433
308.75	-30.25	76	Brazil	2	Latin_America_and_Caribbean	67	10.586	2.872	27.13	114.805	123.691	1	22749	4.076	0.789
309.25	-30.25	76	Brazil	2	Latin_America_and_Caribbean	68	10.438	2.251	21.565	117.239	110.58	6.659	37454	5.242	0.788
309.75	-30.25	76	Brazil	2	Latin_America_and_Caribbean	68	10.438	-999	-999	117.239	-999	-999	31291	7.211	0.91
17.25	-29.75	710	South_Africa	6	Sub_Saharan_Africa	62	2.145	-999	-999	114.589	-999	-999	224	1.565	0
17.75	-29.75	710	South_Africa	6	Sub_Saharan_Africa	62	2.145	0.83	38.695	114.589	126.723	1	381	1.569	0
20.75	-29.75	710	South_Africa	6	Sub_Saharan_Africa	61	6.291	0.24	3.815	124.975	71.107	53.868	456	2.585	0
21.75	-29.75	710	South_Africa	6	Sub_Saharan_Africa	62	2.145	0.349	16.27	114.589	77.33	37.259	456	2.419	0
22.25	-29.75	710	South_Africa	6	Sub_Saharan_Africa	62	2.145	0.345	16.084	114.589	95.277	19.312	1034	2.488	0.003
22.75	-29.75	710	South_Africa	6	Sub_Saharan_Africa	62	2.145	0.718	33.473	114.589	103.586	11.003	2054	2.704	0.868
23.25	-29.75	710	South_Africa	6	Sub_Saharan_Africa	62	2.145	0.333	15.524	114.589	79.962	34.627	834	2.102	0.005
23.75	-29.75	710	South_Africa	6	Sub_Saharan_Africa	62	2.145	0.463	21.585	114.589	84.573	30.016	1152	3.344	0.763
24.25	-29.75	710	South_Africa	6	Sub_Saharan_Africa	62	2.145	0.778	36.27	114.589	86.414	28.175	3700	2.71	0.497
24.75	-29.75	710	South_Africa	6	Sub_Saharan_Africa	62	2.145	0.903	42.098	114.589	90.683	23.906	13130	3.001	0.01
25.25	-29.75	710	South_Africa	6	Sub_Saharan_Africa	63	4.368	0.901	20.627	106.091	72.859	33.232	11453	2.484	0
25.75	-29.75	710	South_Africa	6	Sub_Saharan_Africa	53	5.1	0.994	19.49	105.53	59.265	46.265	3783	2.292	0.014
26.25	-29.75	710	South_Africa	6	Sub_Saharan_Africa	53	5.1	1.093	21.431	105.53	66.788	38.742	12940	2.533	0
26.75	-29.75	710	South_Africa	6	Sub_Saharan_Africa	53	5.1	1.14	22.353	105.53	61.75	43.78	8443	2.504	0.01
27.25	-29.75	426	Lesotho	6	Sub_Saharan_Africa	53	5.1	1.51	29.608	105.53	51.609	53.921	12394	3.816	0.021
27.75	-29.75	426	Lesotho	6	Sub_Saharan_Africa	54	7.815	0.916	11.721	107.948	66.909	41.039	16630	5.274	0
28.25	-29.75	426	Lesotho	6	Sub_Saharan_Africa	54	7.815	0.781	9.994	107.948	73.196	34.752	19629	5.46	0
28.75	-29.75	426	Lesotho	6	Sub_Saharan_Africa	54	7.815	2.5	31.99	107.948	79.439	28.509	3705	5.419	0
29.25	-29.75	710	South_Africa	6	Sub_Saharan_Africa	55	9.054	5.539	61.177	107.558	65.875	41.683	4082	3.637	0.221
29.75	-29.75	710	South_Africa	6	Sub_Saharan_Africa	55	9.054	7.361	81.301	107.558	78.484	29.074	4357	3.424	0.485
30.25	-29.75	710	South_Africa	6	Sub_Saharan_Africa	65	8.072	7.916	98.067	120.04	69.435	50.605	4352	3.806	0.01
30.75	-29.75	710	South_Africa	6	Sub_Saharan_Africa	64	6.646	7.917	99	113.937	67.277	46.66	3434	3.522	0
115.25	-29.75	36	Australia	8	Southeast_Asia_and_Oceania	63	4.368	2.2	50.366	106.091	63.648	42.443	55512	3.991	0
115.75	-29.75	36	Australia	8	Southeast_Asia_and_Oceania	62	2.145	1.508	70.303	114.589	54.158	60.431	78226	2.646	0
116.25	-29.75	36	Australia	8	Southeast_Asia_and_Oceania	62	2.145	1.628	75.897	114.589	29.306	85.283	71280	2.556	0
116.75	-29.75	36	Australia	8	Southeast_Asia_and_Oceania	62	2.145	0.985	45.921	114.589	18.853	95.736	35071	2.348	0
117.25	-29.75	36	Australia	8	Southeast_Asia_and_Oceania	62	2.145	0.699	32.587	114.589	46.623	67.966	8327	2.37	0
119.25	-29.75	36	Australia	8	Southeast_Asia_and_Oceania	62	2.145	0.259	12.075	114.589	124.412	1	15179	3.219	0
120.25	-29.75	36	Australia	8	Southeast_Asia_and_Oceania	62	2.145	0.141	6.573	114.589	142.51	1	971	2.526	0
120.75	-29.75	36	Australia	8	Southeast_Asia_and_Oceania	62	2.145	0.196	9.138	114.589	51.617	62.972	448	3.186	0
121.25	-29.75	36	Australia	8	Southeast_Asia_and_Oceania	62	2.145	0.159	7.413	114.589	65.879	48.71	672	2.603	0
122.75	-29.75	36	Australia	8	Southeast_Asia_and_Oceania	62	2.145	-999	-999	114.589	-999	-999	448	2.63	0
145.25	-29.75	36	Australia	8	Southeast_Asia_and_Oceania	62	2.145	0.355	16.55	114.589	60.195	54.394	104659	2.702	0
146.25	-29.75	36	Australia	8	Southeast_Asia_and_Oceania	62	2.145	-999	-999	114.589	-999	-999	1344	3.322	0
146.75	-29.75	36	Australia	8	Southeast_Asia_and_Oceania	62	2.145	0.713	33.24	114.589	46.718	67.871	896	3.322	0
147.25	-29.75	36	Australia	8	Southeast_Asia_and_Oceania	62	2.145	0.955	44.522	114.589	35.903	78.686	3047	3.278	0
147.75	-29.75	36	Australia	8	Southeast_Asia_and_Oceania	62	2.145	0.902	42.051	114.589	30.48	84.109	1917	3.299	0
148.25	-29.75	36	Australia	8	Southeast_Asia_and_Oceania	62	2.145	0.934	43.543	114.589	31.038	83.551	23693	2.917	0.001
148.75	-29.75	36	Australia	8	Southeast_Asia_and_Oceania	63	4.368	1.523	34.867	106.091	18.703	87.388	27582	3.322	0.042
149.25	-29.75	36	Australia	8	Southeast_Asia_and_Oceania	63	4.368	1.397	31.983	106.091	16.239	89.852	18593	3.322	0.133
149.75	-29.75	36	Australia	8	Southeast_Asia_and_Oceania	63	4.368	1.876	42.949	106.091	23.396	82.695	26363	4.126	0.041
150.25	-29.75	36	Australia	8	Southeast_Asia_and_Oceania	63	4.368	2.547	58.31	106.091	44.558	61.533	30845	3.705	0.007
150.75	-29.75	36	Australia	8	Southeast_Asia_and_Oceania	64	6.646	2.225	33.479	113.937	48.645	65.292	52014	4.432	0.002
151.25	-29.75	36	Australia	8	Southeast_Asia_and_Oceania	54	7.815	2.63	33.653	107.948	46.957	60.991	41372	4.441	0.012
151.75	-29.75	36	Australia	8	Southeast_Asia_and_Oceania	54	7.815	3.746	47.933	107.948	51.2	56.748	46560	4.126	0.002
152.25	-29.75	36	Australia	8	Southeast_Asia_and_Oceania	55	9.054	5.334	58.913	107.558	70.796	36.762	18520	4.92	0
152.75	-29.75	36	Australia	8	Southeast_Asia_and_Oceania	64	6.646	-999	-999	113.937	-999	-999	475	4.327	0.013
288.75	-29.75	152	Chile	2	Latin_America_and_Caribbean	52	3.968	-999	-999	120.494	-999	-999	2902	2.481	0.087
289.25	-29.75	152	Chile	2	Latin_America_and_Caribbean	51	3.872	0.291	7.515	117.134	110.949	6.185	1778	3.124	0
289.75	-29.75	152	Chile	2	Latin_America_and_Caribbean	21	9.227	0.245	2.655	110.256	109.853	1	1017	3.472	0
294.25	-29.75	32	Argentina	2	Latin_America_and_Caribbean	63	4.368	1.486	34.02	106.091	93.359	12.732	1207	1.929	0
294.75	-29.75	32	Argentina	2	Latin_America_and_Caribbean	63	4.368	1.022	23.397	106.091	82.841	23.25	2079	2.346	0
295.25	-29.75	32	Argentina	2	Latin_America_and_Caribbean	63	4.368	1.773	40.591	106.091	86.726	19.365	9848	1.374	0
295.75	-29.75	32	Argentina	2	Latin_America_and_Caribbean	64	6.646	2.251	33.87	113.937	82.605	31.332	1100	2.489	0
296.25	-29.75	32	Argentina	2	Latin_America_and_Caribbean	64	6.646	2.954	44.448	113.937	82.016	31.921	12274	3.32	0
296.75	-29.75	32	Argentina	2	Latin_America_and_Caribbean	64	6.646	2.843	42.778	113.937	83.824	30.113	5431	3.666	0
297.25	-29.75	32	Argentina	2	Latin_America_and_Caribbean	64	6.646	1.827	27.49	113.937	109.064	4.873	3887	3.736	0
297.75	-29.75	32	Argentina	2	Latin_America_and_Caribbean	65	8.072	2.755	34.13	120.04	103.681	16.359	27764	4.343	0
298.25	-29.75	32	Argentina	2	Latin_America_and_Caribbean	65	8.072	2.743	33.982	120.04	103.169	16.871	17711	4.424	0.001
298.75	-29.75	32	Argentina	2	Latin_America_and_Caribbean	65	8.072	2.316	28.692	120.04	108.789	11.251	3352	3.756	0.002
299.25	-29.75	32	Argentina	2	Latin_America_and_Caribbean	65	8.072	3.604	44.648	120.04	102.629	17.411	4176	3.73	0
299.75	-29.75	32	Argentina	2	Latin_America_and_Caribbean	65	8.072	3.223	39.928	120.04	100.214	19.826	19094	3.447	0.095
300.25	-29.75	32	Argentina	2	Latin_America_and_Caribbean	66	10.378	3.279	31.596	116.768	101.602	15.166	13884	3.379	0.125
300.75	-29.75	32	Argentina	2	Latin_America_and_Caribbean	66	10.378	6.233	60.06	116.768	120.993	1	1519	2.637	0.383
301.25	-29.75	32	Argentina	2	Latin_America_and_Caribbean	66	10.378	5.841	56.283	116.768	114.471	2.297	1916	6.321	0.626
301.75	-29.75	32	Argentina	2	Latin_America_and_Caribbean	66	10.378	5.874	56.6	116.768	122.375	1	3348	6.359	0.79
302.25	-29.75	32	Argentina	2	Latin_America_and_Caribbean	66	10.378	5.634	54.288	116.768	124.414	1	2230	7.408	0.497
302.75	-29.75	32	Argentina	2	Latin_America_and_Caribbean	67	10.586	4.379	41.366	114.805	127.981	1	9111	4.436	0.687
303.25	-29.75	76	Brazil	2	Latin_America_and_Caribbean	67	10.586	2.831	26.743	114.805	120.709	1	55472	5.563	0.383
303.75	-29.75	76	Brazil	2	Latin_America_and_Caribbean	67	10.586	2.199	20.773	114.805	118.703	1	31259	5.864	0.421
304.25	-29.75	76	Brazil	2	Latin_America_and_Caribbean	68	10.438	2.046	19.601	117.239	111.946	5.293	14971	7.865	0.415
304.75	-29.75	76	Brazil	2	Latin_America_and_Caribbean	68	10.438	2.252	21.575	117.239	113.843	3.396	24599	4.323	0.314
305.25	-29.75	76	Brazil	2	Latin_America_and_Caribbean	68	10.438	2.494	23.893	117.239	114.463	2.776	33799	4.546	0.408
305.75	-29.75	76	Brazil	2	Latin_America_and_Caribbean	68	10.438	3.047	29.191	117.239	104.519	12.72	30055	4.504	0.148
306.25	-29.75	76	Brazil	2	Latin_America_and_Caribbean	68	10.438	2.891	27.697	117.239	103.77	13.469	51167	5.901	0.29
306.75	-29.75	76	Brazil	2	Latin_America_and_Caribbean	68	10.438	3.161	30.284	117.239	112.34	4.899	57361	5.359	0.371
307.25	-29.75	76	Brazil	2	Latin_America_and_Caribbean	68	10.438	3.284	31.462	117.239	107.266	9.973	53679	4.188	0.185
307.75	-29.75	76	Brazil	2	Latin_America_and_Caribbean	68	10.438	3.185	30.514	117.239	105.227	12.012	46377	4.271	0.07
308.25	-29.75	76	Brazil	2	Latin_America_and_Caribbean	67	10.586	3.394	32.061	114.805	93.77	21.035	22138	3.982	0.179
308.75	-29.75	76	Brazil	2	Latin_America_and_Caribbean	68	10.438	3.614	34.623	117.239	99.857	17.382	15012	4.036	0.347
309.25	-29.75	76	Brazil	2	Latin_America_and_Caribbean	68	10.438	3.557	34.077	117.239	97.436	19.803	15808	4.213	0.343
309.75	-29.75	76	Brazil	2	Latin_America_and_Caribbean	69	10.154	-999	-999	116.365	-999	-999	8445	7.153	0.309
17.75	-29.25	710	South_Africa	6	Sub_Saharan_Africa	61	6.291	0.969	15.403	124.975	90.025	34.95	225	1.538	0
21.25	-29.25	710	South_Africa	6	Sub_Saharan_Africa	62	2.145	0.264	12.308	114.589	79.67	34.919	458	3.032	0.004
21.75	-29.25	710	South_Africa	6	Sub_Saharan_Africa	62	2.145	0.324	15.105	114.589	81.174	33.415	685	2.437	0
22.25	-29.25	710	South_Africa	6	Sub_Saharan_Africa	62	2.145	0.456	21.259	114.589	81.6	32.989	1757	2.405	0.673
22.75	-29.25	710	South_Africa	6	Sub_Saharan_Africa	62	2.145	0.728	33.939	114.589	87.356	27.233	1028	3.087	0.059
23.25	-29.25	710	South_Africa	6	Sub_Saharan_Africa	62	2.145	0.967	45.082	114.589	89.212	25.377	1128	2.741	0.978
23.75	-29.25	710	South_Africa	6	Sub_Saharan_Africa	62	2.145	1.858	86.62	114.589	96.814	17.775	3707	2.172	0.955
24.25	-29.25	710	South_Africa	6	Sub_Saharan_Africa	62	2.145	0.814	37.949	114.589	81.475	33.114	7121	2.971	0.082
24.75	-29.25	710	South_Africa	6	Sub_Saharan_Africa	62	2.145	2.377	99	114.589	89.701	24.888	5113	2.859	0.467
25.25	-29.25	710	South_Africa	6	Sub_Saharan_Africa	63	4.368	0.985	22.55	106.091	76.771	29.32	30015	2.179	0.012
25.75	-29.25	710	South_Africa	6	Sub_Saharan_Africa	63	4.368	1.129	25.847	106.091	67.188	38.903	48750	2.122	0.003
26.25	-29.25	710	South_Africa	6	Sub_Saharan_Africa	53	5.1	1.326	26	105.53	74.238	31.292	24780	2.866	0.004
26.75	-29.25	710	South_Africa	6	Sub_Saharan_Africa	53	5.1	1.797	35.235	105.53	68.528	37.002	26848	2.573	0
27.25	-29.25	710	South_Africa	6	Sub_Saharan_Africa	53	5.1	2.113	41.431	105.53	64.792	40.738	27028	2.93	0.001
27.75	-29.25	426	Lesotho	6	Sub_Saharan_Africa	54	7.815	1.049	13.423	107.948	66.9	41.048	33672	4.901	0.002
28.25	-29.25	426	Lesotho	6	Sub_Saharan_Africa	55	9.054	1.36	15.021	107.558	70.163	37.395	16508	5.46	0
28.75	-29.25	426	Lesotho	6	Sub_Saharan_Africa	54	7.815	1.35	17.274	107.948	67.275	40.673	6815	5.46	0
29.25	-29.25	426	Lesotho	6	Sub_Saharan_Africa	55	9.054	3.583	39.574	107.558	110.949	1	10668	4.209	0.19
29.75	-29.25	710	South_Africa	6	Sub_Saharan_Africa	55	9.054	6.011	66.391	107.558	94.29	13.268	9178	4.345	0.274
30.25	-29.25	710	South_Africa	6	Sub_Saharan_Africa	64	6.646	7.099	99	113.937	95.299	18.638	6286	3.941	0.08
30.75	-29.25	710	South_Africa	6	Sub_Saharan_Africa	64	6.646	8.111	99	113.937	98.686	15.251	5598	4.325	0.01
31.25	-29.25	710	South_Africa	6	Sub_Saharan_Africa	65	8.072	-999	-999	120.04	-999	-999	579	3.673	0
115.25	-29.25	36	Australia	8	Southeast_Asia_and_Oceania	62	2.145	2.368	99	114.589	48.725	65.864	80498	2.825	0
115.75	-29.25	36	Australia	8	Southeast_Asia_and_Oceania	62	2.145	1.99	92.774	114.589	55.406	59.183	67478	2.722	0
116.25	-29.25	36	Australia	8	Southeast_Asia_and_Oceania	62	2.145	1.435	66.9	114.589	32.158	82.431	62305	2.686	0
120.25	-29.25	36	Australia	8	Southeast_Asia_and_Oceania	62	2.145	0.214	9.977	114.589	118.793	1	2402	2.483	0
144.75	-29.25	36	Australia	8	Southeast_Asia_and_Oceania	62	2.145	0.165	7.692	114.589	64.513	50.076	126567	2.361	0
147.25	-29.25	36	Australia	8	Southeast_Asia_and_Oceania	62	2.145	0.301	14.033	114.589	54.892	59.697	901	3.322	0
147.75	-29.25	36	Australia	8	Southeast_Asia_and_Oceania	62	2.145	-999	-999	114.589	-999	-999	2815	3.322	0
148.25	-29.25	36	Australia	8	Southeast_Asia_and_Oceania	62	2.145	0.551	25.688	114.589	24.977	89.612	40424	2.528	0.004
148.75	-29.25	36	Australia	8	Southeast_Asia_and_Oceania	63	4.368	0.942	21.566	106.091	32.057	74.034	51690	2.749	0.032
149.25	-29.25	36	Australia	8	Southeast_Asia_and_Oceania	63	4.368	1.219	27.908	106.091	13.926	92.165	18535	3.322	0.176
149.75	-29.25	36	Australia	8	Southeast_Asia_and_Oceania	63	4.368	1.595	36.516	106.091	19.634	86.457	33704	4.268	0.058
150.25	-29.25	36	Australia	8	Southeast_Asia_and_Oceania	63	4.368	1.927	44.116	106.091	36.133	69.958	39553	4.324	0
150.75	-29.25	36	Australia	8	Southeast_Asia_and_Oceania	64	6.646	1.627	24.481	113.937	39.746	74.191	31131	4.353	0.001
151.25	-29.25	36	Australia	8	Southeast_Asia_and_Oceania	64	6.646	1.88	28.288	113.937	51.794	62.143	32879	4.421	0.007
151.75	-29.25	36	Australia	8	Southeast_Asia_and_Oceania	54	7.815	2.948	37.722	107.948	57.814	50.134	41208	7.286	0
152.25	-29.25	36	Australia	8	Southeast_Asia_and_Oceania	54	7.815	4.156	53.18	107.948	67.312	40.636	44872	4.442	0
152.75	-29.25	36	Australia	8	Southeast_Asia_and_Oceania	64	6.646	6.72	99	113.937	77.881	36.056	23583	3.959	0.004
288.75	-29.25	152	Chile	2	Latin_America_and_Caribbean	51	3.872	-999	-999	117.134	-999	-999	1483	2.206	0
289.25	-29.25	152	Chile	2	Latin_America_and_Caribbean	51	3.872	0.223	5.759	117.134	112.24	4.894	1232	2.992	0
289.75	-29.25	152	Chile	2	Latin_America_and_Caribbean	41	2.219	0.077	3.47	109.281	104.888	4.393	225	3.504	0
291.75	-29.25	32	Argentina	2	Latin_America_and_Caribbean	52	3.968	0.826	20.817	120.494	98.022	22.472	599	1.222	0.388
293.25	-29.25	32	Argentina	2	Latin_America_and_Caribbean	62	2.145	3.453	99	114.589	83.771	30.818	233	1.351	0
294.25	-29.25	32	Argentina	2	Latin_America_and_Caribbean	63	4.368	-999	-999	106.091	-999	-999	1175	0.928	0
294.75	-29.25	32	Argentina	2	Latin_America_and_Caribbean	63	4.368	2.493	57.074	106.091	94.107	11.984	3110	2.616	0.014
295.25	-29.25	32	Argentina	2	Latin_America_and_Caribbean	63	4.368	3.178	72.756	106.091	89.684	16.407	1575	2.069	0
295.75	-29.25	32	Argentina	2	Latin_America_and_Caribbean	64	6.646	1.582	23.804	113.937	87.843	26.094	870	2.183	0
296.25	-29.25	32	Argentina	2	Latin_America_and_Caribbean	64	6.646	2.178	32.772	113.937	87.779	26.158	1219	3.224	0
296.75	-29.25	32	Argentina	2	Latin_America_and_Caribbean	64	6.646	3.019	45.426	113.937	92.234	21.703	1249	2.699	0
297.25	-29.25	32	Argentina	2	Latin_America_and_Caribbean	64	6.646	2.662	40.054	113.937	106.015	7.922	11499	2.647	0
297.75	-29.25	32	Argentina	2	Latin_America_and_Caribbean	64	6.646	2.595	39.046	113.937	115.613	1	46939	2.682	0
298.25	-29.25	32	Argentina	2	Latin_America_and_Caribbean	65	8.072	2.242	27.775	120.04	114.962	5.078	16202	2.941	0.001
298.75	-29.25	32	Argentina	2	Latin_America_and_Caribbean	65	8.072	2.273	28.159	120.04	100.448	19.592	4598	2.98	0.002
299.25	-29.25	32	Argentina	2	Latin_America_and_Caribbean	65	8.072	2.016	24.975	120.04	98.726	21.314	2393	3.291	0
299.75	-29.25	32	Argentina	2	Latin_America_and_Caribbean	65	8.072	3.878	48.043	120.04	96.888	23.152	12238	3.396	0.065
300.25	-29.25	32	Argentina	2	Latin_America_and_Caribbean	66	10.378	2.898	27.924	116.768	93.62	23.148	49480	3.399	0.003
300.75	-29.25	32	Argentina	2	Latin_America_and_Caribbean	66	10.378	4.497	43.332	116.768	105.685	11.083	8793	1.98	0.291
301.25	-29.25	32	Argentina	2	Latin_America_and_Caribbean	66	10.378	6.037	58.171	116.768	116.097	1	2322	5.263	0.044
301.75	-29.25	32	Argentina	2	Latin_America_and_Caribbean	66	10.378	5.663	54.567	116.768	116.116	1	2979	6.115	0.785
302.25	-29.25	32	Argentina	2	Latin_America_and_Caribbean	67	10.586	5.278	49.858	114.805	120.908	1	3969	7.434	0.847
302.75	-29.25	32	Argentina	2	Latin_America_and_Caribbean	67	10.586	5.597	52.872	114.805	123.413	1	1332	3.043	0.097
303.25	-29.25	32	Argentina	2	Latin_America_and_Caribbean	67	10.586	2.545	24.041	114.805	126.06	1	31673	3.947	0.332
303.75	-29.25	76	Brazil	2	Latin_America_and_Caribbean	68	10.438	2.114	20.253	117.239	122.482	1	60436	4.058	0.48
304.25	-29.25	76	Brazil	2	Latin_America_and_Caribbean	68	10.438	1.994	19.103	117.239	110.188	7.051	28243	4.505	0.266
304.75	-29.25	76	Brazil	2	Latin_America_and_Caribbean	68	10.438	2.307	22.102	117.239	110.762	6.477	14093	3.442	0.185
305.25	-29.25	76	Brazil	2	Latin_America_and_Caribbean	68	10.438	2.723	26.087	117.239	106.434	10.805	46585	6.464	0.004
305.75	-29.25	76	Brazil	2	Latin_America_and_Caribbean	68	10.438	2.509	24.037	117.239	99.505	17.734	91435	5.352	0.003
306.25	-29.25	76	Brazil	2	Latin_America_and_Caribbean	68	10.438	2.547	24.401	117.239	101.083	16.156	95296	4.929	0.003
306.75	-29.25	76	Brazil	2	Latin_America_and_Caribbean	68	10.438	3.139	30.073	117.239	102.272	14.967	81561	4.933	0.004
307.25	-29.25	76	Brazil	2	Latin_America_and_Caribbean	68	10.438	4.03	38.609	117.239	102.171	15.068	24449	6.366	0
307.75	-29.25	76	Brazil	2	Latin_America_and_Caribbean	68	10.438	4.481	42.93	117.239	106.224	11.015	41513	7.218	0
308.25	-29.25	76	Brazil	2	Latin_America_and_Caribbean	68	10.438	4.353	41.703	117.239	95.361	21.878	33695	7.16	0.006
308.75	-29.25	76	Brazil	2	Latin_America_and_Caribbean	69	10.154	4.375	43.086	116.365	95.911	20.454	23618	6.883	0.005
309.25	-29.25	76	Brazil	2	Latin_America_and_Caribbean	69	10.154	3.862	38.034	116.365	98.908	17.457	4614	8.177	0.009
309.75	-29.25	76	Brazil	2	Latin_America_and_Caribbean	69	10.154	3.881	38.221	116.365	106.724	9.641	9711	6.708	0.316
310.25	-29.25	76	Brazil	2	Latin_America_and_Caribbean	69	10.154	-999	-999	116.365	-999	-999	48489	6.991	0.385
17.25	-28.75	710	South_Africa	6	Sub_Saharan_Africa	61	6.291	-999	-999	124.975	-999	-999	272	1.932	0
19.75	-28.75	710	South_Africa	6	Sub_Saharan_Africa	61	6.291	-999	-999	124.975	-999	-999	234	1.402	0
20.25	-28.75	710	South_Africa	6	Sub_Saharan_Africa	61	6.291	0.322	5.118	124.975	77.938	47.037	842	2.59	0.678
20.75	-28.75	710	South_Africa	6	Sub_Saharan_Africa	62	2.145	0.415	19.347	114.589	66.135	48.454	1073	2.361	0.324
21.25	-28.75	710	South_Africa	6	Sub_Saharan_Africa	62	2.145	0.52	24.242	114.589	81.755	32.834	729	2.582	0.927
21.75	-28.75	710	South_Africa	6	Sub_Saharan_Africa	62	2.145	0.417	19.441	114.589	71.106	43.483	598	2.347	0.746
22.25	-28.75	710	South_Africa	6	Sub_Saharan_Africa	62	2.145	0.51	23.776	114.589	74.243	40.346	632	1.847	0.726
23.25	-28.75	710	South_Africa	6	Sub_Saharan_Africa	62	2.145	0.678	31.608	114.589	73.403	41.186	1033	2.159	0
23.75	-28.75	710	South_Africa	6	Sub_Saharan_Africa	62	2.145	2.782	99	114.589	88.783	25.806	1441	2.639	1
24.25	-28.75	710	South_Africa	6	Sub_Saharan_Africa	62	2.145	1.422	66.294	114.589	103.099	11.49	3726	1.875	0.978
24.75	-28.75	710	South_Africa	6	Sub_Saharan_Africa	63	4.368	1.144	26.19	106.091	88.292	17.799	4228	2.191	0.667
25.25	-28.75	710	South_Africa	6	Sub_Saharan_Africa	63	4.368	1.118	25.595	106.091	59.204	46.887	12392	1.903	0.013
25.75	-28.75	710	South_Africa	6	Sub_Saharan_Africa	63	4.368	1.159	26.534	106.091	59.13	46.961	35177	1.794	0
26.25	-28.75	710	South_Africa	6	Sub_Saharan_Africa	53	5.1	1.576	30.902	105.53	70.487	35.043	33227	2.736	0.007
26.75	-28.75	710	South_Africa	6	Sub_Saharan_Africa	53	5.1	1.607	31.51	105.53	52.101	53.429	24905	3.037	0.001
27.25	-28.75	710	South_Africa	6	Sub_Saharan_Africa	53	5.1	1.988	38.98	105.53	67.776	37.754	33895	2.333	0.001
27.75	-28.75	710	South_Africa	6	Sub_Saharan_Africa	54	7.815	2.503	32.028	107.948	78.507	29.441	31041	2.808	0.003
28.25	-28.75	426	Lesotho	6	Sub_Saharan_Africa	54	7.815	3.121	39.936	107.948	73.264	34.684	25160	3.799	0.003
28.75	-28.75	426	Lesotho	6	Sub_Saharan_Africa	46	10.01	3.288	32.847	112.899	79.401	33.498	6861	3.238	0
29.25	-28.75	710	South_Africa	6	Sub_Saharan_Africa	65	8.072	4.973	61.608	120.04	91.271	28.769	16354	2.928	0.629
29.75	-28.75	710	South_Africa	6	Sub_Saharan_Africa	64	6.646	4.996	75.173	113.937	83.204	30.733	7260	2.48	0.126
30.25	-28.75	710	South_Africa	6	Sub_Saharan_Africa	64	6.646	5.982	90.009	113.937	95.518	18.419	9842	2.68	0.041
30.75	-28.75	710	South_Africa	6	Sub_Saharan_Africa	65	8.072	7.928	98.216	120.04	91.145	28.895	5418	2.949	0
31.25	-28.75	710	South_Africa	6	Sub_Saharan_Africa	65	8.072	7.279	90.176	120.04	82.426	37.614	815	3.455	0.003
31.75	-28.75	710	South_Africa	6	Sub_Saharan_Africa	75	4.196	-999	-999	118.916	-999	-999	475	4.707	0.002
114.75	-28.75	36	Australia	8	Southeast_Asia_and_Oceania	63	4.368	-999	-999	106.091	-999	-999	95692	3.318	0
115.25	-28.75	36	Australia	8	Southeast_Asia_and_Oceania	62	2.145	2.038	95.012	114.589	31.32	83.269	67253	2.51	0
115.75	-28.75	36	Australia	8	Southeast_Asia_and_Oceania	62	2.145	1.576	73.473	114.589	32.566	82.023	15611	2.361	0
147.25	-28.75	36	Australia	8	Southeast_Asia_and_Oceania	62	2.145	0.335	15.618	114.589	66.301	48.288	679	2.361	0
148.25	-28.75	36	Australia	8	Southeast_Asia_and_Oceania	63	4.368	0.518	11.859	106.091	32.135	73.956	905	3.322	0
149.25	-28.75	36	Australia	8	Southeast_Asia_and_Oceania	63	4.368	0.741	16.964	106.091	52.403	53.688	21275	3.322	0.286
149.75	-28.75	36	Australia	8	Southeast_Asia_and_Oceania	63	4.368	1.308	29.945	106.091	40.718	65.373	25532	4.576	0.003
150.25	-28.75	36	Australia	8	Southeast_Asia_and_Oceania	63	4.368	1.646	37.683	106.091	34.519	71.572	18869	2.711	0.005
150.75	-28.75	36	Australia	8	Southeast_Asia_and_Oceania	63	4.368	1.982	45.375	106.091	63.308	42.783	47488	4.042	0.01
151.25	-28.75	36	Australia	8	Southeast_Asia_and_Oceania	63	4.368	1.119	25.618	106.091	60.072	46.019	35513	3.989	0.026
151.75	-28.75	36	Australia	8	Southeast_Asia_and_Oceania	54	7.815	1.673	21.408	107.948	55.271	52.677	55589	4.414	0.045
152.25	-28.75	36	Australia	8	Southeast_Asia_and_Oceania	64	6.646	4.598	69.184	113.937	67.226	46.711	75561	3.99	0.011
152.75	-28.75	36	Australia	8	Southeast_Asia_and_Oceania	64	6.646	5.268	79.266	113.937	75.532	38.405	44310	3.962	0.02
288.75	-28.75	152	Chile	2	Latin_America_and_Caribbean	51	3.872	-999	-999	117.134	-999	-999	613	1.331	0.007
289.25	-28.75	152	Chile	2	Latin_America_and_Caribbean	51	3.872	0.171	4.416	117.134	89.118	28.016	535	1.199	0.164
292.25	-28.75	32	Argentina	2	Latin_America_and_Caribbean	52	3.968	0.669	16.86	120.494	91.13	29.364	460	0.836	0
292.75	-28.75	32	Argentina	2	Latin_America_and_Caribbean	62	2.145	1.17	54.545	114.589	102.472	12.117	850	1.306	0.013
293.25	-28.75	32	Argentina	2	Latin_America_and_Caribbean	62	2.145	0.703	32.774	114.589	90.525	24.064	460	1.422	0.539
293.75	-28.75	32	Argentina	2	Latin_America_and_Caribbean	63	4.368	6.82	99	106.091	99.865	6.226	248	2.1	0.657
294.25	-28.75	32	Argentina	2	Latin_America_and_Caribbean	63	4.368	2.661	60.92	106.091	86.283	19.808	3254	0.847	0.785
294.75	-28.75	32	Argentina	2	Latin_America_and_Caribbean	63	4.368	4.321	98.924	106.091	99.456	6.635	899	2.733	0.203
295.25	-28.75	32	Argentina	2	Latin_America_and_Caribbean	63	4.368	5.562	99	106.091	108.325	1	234	2.647	0
296.25	-28.75	32	Argentina	2	Latin_America_and_Caribbean	64	6.646	2.84	42.732	113.937	91.094	22.843	509	2.647	0
296.75	-28.75	32	Argentina	2	Latin_America_and_Caribbean	64	6.646	2.648	39.844	113.937	92.724	21.213	4885	2.647	0.232
297.25	-28.75	32	Argentina	2	Latin_America_and_Caribbean	64	6.646	2.909	43.771	113.937	109.904	4.033	15251	2.945	0.026
297.75	-28.75	32	Argentina	2	Latin_America_and_Caribbean	64	6.646	2.443	36.759	113.937	113.937	1	79483	2.725	0
298.25	-28.75	32	Argentina	2	Latin_America_and_Caribbean	64	6.646	2.752	41.408	113.937	111.17	2.767	29732	2.647	0
298.75	-28.75	32	Argentina	2	Latin_America_and_Caribbean	65	8.072	2.589	32.074	120.04	92.231	27.809	4789	2.671	0.001
299.25	-28.75	32	Argentina	2	Latin_America_and_Caribbean	65	8.072	1.886	23.365	120.04	101.029	19.011	1555	3.233	0
299.75	-28.75	32	Argentina	2	Latin_America_and_Caribbean	65	8.072	3.475	43.05	120.04	94.372	25.668	3336	3.396	0
300.25	-28.75	32	Argentina	2	Latin_America_and_Caribbean	66	10.378	2.769	26.681	116.768	91.697	25.071	45698	3.396	0.003
300.75	-28.75	32	Argentina	2	Latin_America_and_Caribbean	66	10.378	3.8	36.616	116.768	100.012	16.756	20935	3.156	0.033
301.25	-28.75	32	Argentina	2	Latin_America_and_Caribbean	66	10.378	4.841	46.647	116.768	106.572	10.196	2380	2.162	0.201
301.75	-28.75	32	Argentina	2	Latin_America_and_Caribbean	66	10.378	5.436	52.38	116.768	114.289	2.479	1917	5.799	0.629
302.25	-28.75	32	Argentina	2	Latin_America_and_Caribbean	67	10.586	5.276	49.839	114.805	114.36	1	3616	13.885	0.69
302.75	-28.75	32	Argentina	2	Latin_America_and_Caribbean	67	10.586	5.261	49.698	114.805	117.001	1	1689	13.416	0.041
303.25	-28.75	32	Argentina	2	Latin_America_and_Caribbean	67	10.586	3.494	33.006	114.805	115.549	1	1283	4.538	0.258
303.75	-28.75	32	Argentina	2	Latin_America_and_Caribbean	68	10.438	3.055	29.268	117.239	125.931	1	28814	4.01	0.22
304.25	-28.75	76	Brazil	2	Latin_America_and_Caribbean	68	10.438	2.658	25.465	117.239	108.736	8.503	71454	4.818	0.206
304.75	-28.75	76	Brazil	2	Latin_America_and_Caribbean	68	10.438	2.314	22.169	117.239	108.51	8.729	33618	7.791	0.065
305.25	-28.75	76	Brazil	2	Latin_America_and_Caribbean	68	10.438	2.46	23.568	117.239	114.201	3.038	85924	5.86	0.006
305.75	-28.75	76	Brazil	2	Latin_America_and_Caribbean	68	10.438	2.373	22.734	117.239	118.99	1	133257	4.408	0.005
306.25	-28.75	76	Brazil	2	Latin_America_and_Caribbean	68	10.438	2.239	21.45	117.239	91.42	25.819	144689	4.77	0
306.75	-28.75	76	Brazil	2	Latin_America_and_Caribbean	68	10.438	2.086	19.985	117.239	96.286	20.953	170012	4.743	0
307.25	-28.75	76	Brazil	2	Latin_America_and_Caribbean	68	10.438	2.516	24.104	117.239	98.145	19.094	120629	4.628	0
307.75	-28.75	76	Brazil	2	Latin_America_and_Caribbean	68	10.438	3.452	33.071	117.239	91.574	25.665	81542	5.904	0
308.25	-28.75	76	Brazil	2	Latin_America_and_Caribbean	68	10.438	3.79	36.31	117.239	101.059	16.18	53154	8.039	0.005
308.75	-28.75	76	Brazil	2	Latin_America_and_Caribbean	69	10.154	3.967	39.068	116.365	98.096	18.269	18089	8.216	0.001
309.25	-28.75	76	Brazil	2	Latin_America_and_Caribbean	69	10.154	3.083	30.362	116.365	100.839	15.526	9344	9.344	0.002
309.75	-28.75	76	Brazil	2	Latin_America_and_Caribbean	69	10.154	3.441	33.888	116.365	112.011	4.354	4242	8.547	0.205
310.25	-28.75	76	Brazil	2	Latin_America_and_Caribbean	59	11.042	3.777	34.206	115.672	115.514	1	52306	6.411	0.562
310.75	-28.75	76	Brazil	2	Latin_America_and_Caribbean	68	10.438	-999	-999	117.239	-999	-999	29288	7.108	0.294
16.75	-28.25	516	Namibia	6	Sub_Saharan_Africa	61	6.291	-999	-999	124.975	-999	-999	227	1.533	0
19.25	-28.25	516	Namibia	6	Sub_Saharan_Africa	61	6.291	0.158	2.512	124.975	68.019	56.956	235	1.722	0
19.75	-28.25	516	Namibia	6	Sub_Saharan_Africa	61	6.291	0.147	2.337	124.975	74.061	50.914	1017	1.804	0
20.25	-28.25	710	South_Africa	6	Sub_Saharan_Africa	61	6.291	0.301	4.785	124.975	68.406	56.569	793	1.741	0
20.75	-28.25	710	South_Africa	6	Sub_Saharan_Africa	62	2.145	0.28	13.054	114.589	98.546	16.043	750	1.221	0
21.25	-28.25	710	South_Africa	6	Sub_Saharan_Africa	62	2.145	0.341	15.897	114.589	94.084	20.505	542	1.476	0.183
21.75	-28.25	710	South_Africa	6	Sub_Saharan_Africa	62	2.145	0.41	19.114	114.589	64.194	50.395	583	1.666	0.214
22.25	-28.25	710	South_Africa	6	Sub_Saharan_Africa	62	2.145	0.488	22.751	114.589	66.738	47.851	462	0.904	0
24.25	-28.25	710	South_Africa	6	Sub_Saharan_Africa	63	4.368	1.212	27.747	106.091	123.718	1	5376	2.152	0.937
24.75	-28.25	710	South_Africa	6	Sub_Saharan_Africa	63	4.368	1.717	39.309	106.091	86.959	19.132	9731	1.696	0.193
25.25	-28.25	710	South_Africa	6	Sub_Saharan_Africa	63	4.368	1.286	29.441	106.091	58.897	47.194	42293	1.64	0.015
25.75	-28.25	710	South_Africa	6	Sub_Saharan_Africa	63	4.368	1.291	29.556	106.091	66.68	39.411	66252	1.68	0
26.25	-28.25	710	South_Africa	6	Sub_Saharan_Africa	63	4.368	1.522	34.844	106.091	67.378	38.713	55169	2.015	0.032
26.75	-28.25	710	South_Africa	6	Sub_Saharan_Africa	63	4.368	1.405	32.166	106.091	48.485	57.606	49185	2.627	0.014
27.25	-28.25	710	South_Africa	6	Sub_Saharan_Africa	53	5.1	1.52	29.804	105.53	46.282	59.248	41604	2.123	0.003
27.75	-28.25	710	South_Africa	6	Sub_Saharan_Africa	54	7.815	2.097	26.833	107.948	71.611	36.337	44077	2.228	0.004
28.25	-28.25	710	South_Africa	6	Sub_Saharan_Africa	54	7.815	2.878	36.827	107.948	61.111	46.837	56723	2.648	0
28.75	-28.25	710	South_Africa	6	Sub_Saharan_Africa	54	7.815	3.059	39.143	107.948	65.862	42.086	36515	2.882	0.001
29.25	-28.25	710	South_Africa	6	Sub_Saharan_Africa	54	7.815	3.953	50.582	107.948	83.682	24.266	15888	2.945	0.002
29.75	-28.25	710	South_Africa	6	Sub_Saharan_Africa	64	6.646	5.093	76.633	113.937	88.638	25.299	7071	3.015	0.012
30.25	-28.25	710	South_Africa	6	Sub_Saharan_Africa	64	6.646	4.408	66.326	113.937	80.419	33.518	7380	2.766	0.025
30.75	-28.25	710	South_Africa	6	Sub_Saharan_Africa	64	6.646	4.572	68.793	113.937	88.412	25.525	3231	2.96	0.083
31.25	-28.25	710	South_Africa	6	Sub_Saharan_Africa	64	6.646	4.747	71.426	113.937	120.491	1	6001	3.01	0.064
31.75	-28.25	710	South_Africa	6	Sub_Saharan_Africa	74	4.928	5.357	99	112.66	75.08	37.58	653	3.444	0
32.25	-28.25	710	South_Africa	6	Sub_Saharan_Africa	75	4.196	-999	-999	118.916	-999	-999	540	6.386	0.001
114.25	-28.25	36	Australia	8	Southeast_Asia_and_Oceania	62	2.145	-999	-999	114.589	-999	-999	69249	3.42	0
114.75	-28.25	36	Australia	8	Southeast_Asia_and_Oceania	62	2.145	2.103	98.042	114.589	59.185	55.404	81989	3.175	0
115.25	-28.25	36	Australia	8	Southeast_Asia_and_Oceania	62	2.145	1.54	71.795	114.589	33.032	81.557	10116	2.445	0
147.75	-28.25	36	Australia	8	Southeast_Asia_and_Oceania	62	2.145	-999	-999	114.589	-999	-999	11821	2.361	0
148.25	-28.25	36	Australia	8	Southeast_Asia_and_Oceania	63	4.368	0.326	7.463	106.091	45.814	60.277	5618	2.472	0
148.75	-28.25	36	Australia	8	Southeast_Asia_and_Oceania	63	4.368	-999	-999	106.091	-999	-999	1137	3.322	0
149.25	-28.25	36	Australia	8	Southeast_Asia_and_Oceania	63	4.368	0.774	17.72	106.091	69.148	36.943	26844	2.517	0.001
149.75	-28.25	36	Australia	8	Southeast_Asia_and_Oceania	63	4.368	0.85	19.46	106.091	58.466	47.625	53322	3.254	0
150.25	-28.25	36	Australia	8	Southeast_Asia_and_Oceania	63	4.368	0.815	18.658	106.091	50.602	55.489	31661	3.238	0.001
150.75	-28.25	36	Australia	8	Southeast_Asia_and_Oceania	63	4.368	1.467	33.585	106.091	60.695	45.396	49890	4.046	0.009
151.25	-28.25	36	Australia	8	Southeast_Asia_and_Oceania	63	4.368	1.406	32.189	106.091	75.691	30.4	37728	3.793	0.015
151.75	-28.25	36	Australia	8	Southeast_Asia_and_Oceania	63	4.368	0.954	21.841	106.091	54.654	51.437	41063	4.194	0.021
152.25	-28.25	36	Australia	8	Southeast_Asia_and_Oceania	64	6.646	3.104	46.705	113.937	72.102	41.835	14635	4.165	0.037
152.75	-28.25	36	Australia	8	Southeast_Asia_and_Oceania	64	6.646	6.517	98.059	113.937	91.344	22.593	10260	5.059	0.165
153.25	-28.25	36	Australia	8	Southeast_Asia_and_Oceania	67	10.586	-999	-999	114.805	-999	-999	1902	5.405	0.546
289.25	-28.25	152	Chile	2	Latin_America_and_Caribbean	51	3.872	0.131	3.383	117.134	72.437	44.697	538	1.115	0
291.25	-28.25	32	Argentina	2	Latin_America_and_Caribbean	11	-999	-999	-999	-999	-999	-999	462	1.351	0
291.75	-28.25	32	Argentina	2	Latin_America_and_Caribbean	21	9.227	0.671	7.272	110.256	90.809	19.447	462	1.351	0
292.75	-28.25	32	Argentina	2	Latin_America_and_Caribbean	51	3.872	0.766	19.783	117.134	98.293	18.841	603	1.143	0.099
293.75	-28.25	32	Argentina	2	Latin_America_and_Caribbean	62	2.145	-999	-999	114.589	-999	-999	235	2.748	0.93
294.25	-28.25	32	Argentina	2	Latin_America_and_Caribbean	63	4.368	3.981	91.14	106.091	92.398	13.693	13478	2.7	0.265
294.75	-28.25	32	Argentina	2	Latin_America_and_Caribbean	63	4.368	4.47	99	106.091	87.985	18.106	25959	2.744	0.062
295.25	-28.25	32	Argentina	2	Latin_America_and_Caribbean	63	4.368	4.131	94.574	106.091	79.754	26.337	1167	2.647	0.062
295.75	-28.25	32	Argentina	2	Latin_America_and_Caribbean	63	4.368	3.573	81.799	106.091	84.955	21.136	4611	2.647	0.594
296.25	-28.25	32	Argentina	2	Latin_America_and_Caribbean	63	4.368	2.987	68.384	106.091	91.68	14.411	4106	2.647	0.555
296.75	-28.25	32	Argentina	2	Latin_America_and_Caribbean	63	4.368	2.923	66.918	106.091	96.857	9.234	1607	2.774	0.387
297.25	-28.25	32	Argentina	2	Latin_America_and_Caribbean	64	6.646	3.02	45.441	113.937	97.748	16.189	5167	2.986	0.001
297.75	-28.25	32	Argentina	2	Latin_America_and_Caribbean	64	6.646	2.657	39.979	113.937	105.435	8.502	14880	2.647	0
298.25	-28.25	32	Argentina	2	Latin_America_and_Caribbean	64	6.646	2.538	38.188	113.937	103.093	10.844	12678	2.7	0
298.75	-28.25	32	Argentina	2	Latin_America_and_Caribbean	64	6.646	1.955	29.416	113.937	102.085	11.852	13668	2.965	0
299.25	-28.25	32	Argentina	2	Latin_America_and_Caribbean	65	8.072	2.038	25.248	120.04	107.451	12.589	3957	3.396	0
299.75	-28.25	32	Argentina	2	Latin_America_and_Caribbean	65	8.072	2.822	34.96	120.04	110.239	9.801	2424	3.396	0
300.25	-28.25	32	Argentina	2	Latin_America_and_Caribbean	66	10.378	3.727	35.913	116.768	103.767	13.001	6808	3.396	0
300.75	-28.25	32	Argentina	2	Latin_America_and_Caribbean	66	10.378	3.501	33.735	116.768	105.9	10.868	12933	3.292	0.042
301.25	-28.25	32	Argentina	2	Latin_America_and_Caribbean	66	10.378	5.236	50.453	116.768	113.256	3.512	4435	2.133	0.283
301.75	-28.25	32	Argentina	2	Latin_America_and_Caribbean	66	10.378	5.004	48.217	116.768	120.785	1	1290	1.866	0.371
302.25	-28.25	32	Argentina	2	Latin_America_and_Caribbean	67	10.586	5.492	51.88	114.805	113.843	1	784	2.173	0.064
302.75	-28.25	32	Argentina	2	Latin_America_and_Caribbean	77	8.099	-999	-999	114.892	-999	-999	556	2.924	0
303.25	-28.25	32	Argentina	2	Latin_America_and_Caribbean	77	8.099	5.221	64.465	114.892	115.926	1	261	13.011	0.949
303.75	-28.25	32	Argentina	2	Latin_America_and_Caribbean	77	8.099	5.036	62.181	114.892	111.728	3.164	3626	4.621	0.235
304.25	-28.25	32	Argentina	2	Latin_America_and_Caribbean	68	10.438	2.735	26.202	117.239	-999	-999	32114	6.461	0.086
304.75	-28.25	76	Brazil	2	Latin_America_and_Caribbean	68	10.438	2.553	24.459	117.239	114.182	3.057	67723	6.986	0.035
305.25	-28.25	76	Brazil	2	Latin_America_and_Caribbean	68	10.438	2.405	23.041	117.239	117.244	1	150653	6.022	0.003
305.75	-28.25	76	Brazil	2	Latin_America_and_Caribbean	68	10.438	2.231	21.374	117.239	114.835	2.404	158279	5.12	0.001
306.25	-28.25	76	Brazil	2	Latin_America_and_Caribbean	68	10.438	2.24	21.46	117.239	113.788	3.451	167806	5.159	0.001
306.75	-28.25	76	Brazil	2	Latin_America_and_Caribbean	68	10.438	2.289	21.929	117.239	106.228	11.011	166596	4.928	0.001
307.25	-28.25	76	Brazil	2	Latin_America_and_Caribbean	68	10.438	2.391	22.907	117.239	93.358	23.881	139286	5.058	0.001
307.75	-28.25	76	Brazil	2	Latin_America_and_Caribbean	69	10.154	2.56	25.212	116.365	89.621	26.744	144866	4.896	0.001
308.25	-28.25	76	Brazil	2	Latin_America_and_Caribbean	68	10.438	2.741	26.26	117.239	91.701	25.538	90003	6.339	0
308.75	-28.25	76	Brazil	2	Latin_America_and_Caribbean	68	10.438	2.52	24.143	117.239	106.542	10.697	41337	8.685	0.001
309.25	-28.25	76	Brazil	2	Latin_America_and_Caribbean	68	10.438	2.889	27.678	117.239	107.111	10.128	28343	9.817	0.005
309.75	-28.25	76	Brazil	2	Latin_America_and_Caribbean	69	10.154	3.19	31.416	116.365	106.077	10.288	3754	9.817	0.002
310.25	-28.25	76	Brazil	2	Latin_America_and_Caribbean	69	10.154	3.95	38.901	116.365	104.934	11.431	2302	7.164	0.066
310.75	-28.25	76	Brazil	2	Latin_America_and_Caribbean	69	10.154	4.542	44.731	116.365	104.125	12.24	11412	5.218	0.058
311.25	-28.25	76	Brazil	2	Latin_America_and_Caribbean	69	10.154	-999	-999	116.365	-999	-999	15762	7.206	0.41
19.25	-27.75	516	Namibia	6	Sub_Saharan_Africa	61	6.291	0.158	2.512	124.975	60.214	64.761	283	1.439	0
19.75	-27.75	516	Namibia	6	Sub_Saharan_Africa	62	2.145	0.168	7.832	114.589	53.994	60.595	519	1.337	0
20.25	-27.75	710	South_Africa	6	Sub_Saharan_Africa	62	2.145	0.28	13.054	114.589	60.92	53.669	464	0.866	0
21.25	-27.75	710	South_Africa	6	Sub_Saharan_Africa	62	2.145	0.387	18.042	114.589	87.739	26.85	228	0.904	0
23.25	-27.75	710	South_Africa	6	Sub_Saharan_Africa	62	2.145	1.021	47.599	114.589	49.628	64.961	236	1.297	0
24.75	-27.75	710	South_Africa	6	Sub_Saharan_Africa	63	4.368	3.767	86.241	106.091	88.609	17.482	31278	1.481	0.192
25.25	-27.75	710	South_Africa	6	Sub_Saharan_Africa	63	4.368	1.344	30.769	106.091	51.331	54.76	35408	1.562	0.006
25.75	-27.75	710	South_Africa	6	Sub_Saharan_Africa	63	4.368	1.467	33.585	106.091	68.431	37.66	56001	1.343	0.003
26.25	-27.75	710	South_Africa	6	Sub_Saharan_Africa	63	4.368	1.719	39.354	106.091	78.237	27.854	46528	2.313	0.002
26.75	-27.75	710	South_Africa	6	Sub_Saharan_Africa	63	4.368	1.595	36.516	106.091	52.805	53.286	45580	2.506	0
27.25	-27.75	710	South_Africa	6	Sub_Saharan_Africa	63	4.368	1.853	42.422	106.091	52.756	53.335	64232	2.051	0.002
27.75	-27.75	710	South_Africa	6	Sub_Saharan_Africa	53	5.1	2.087	40.922	105.53	60.181	45.349	53304	1.789	0.003
28.25	-27.75	710	South_Africa	6	Sub_Saharan_Africa	54	7.815	2.584	33.065	107.948	67.449	40.499	59932	2.788	0.001
28.75	-27.75	710	South_Africa	6	Sub_Saharan_Africa	54	7.815	2.844	36.392	107.948	86.591	21.357	36559	2.812	0.001
29.25	-27.75	710	South_Africa	6	Sub_Saharan_Africa	54	7.815	3.496	44.734	107.948	71.771	36.177	17238	3.075	0.005
29.75	-27.75	710	South_Africa	6	Sub_Saharan_Africa	54	7.815	5.057	64.709	107.948	105.183	2.765	7734	3.359	0.015
30.25	-27.75	710	South_Africa	6	Sub_Saharan_Africa	64	6.646	3.385	50.933	113.937	92.084	21.853	9203	3.238	0.014
30.75	-27.75	710	South_Africa	6	Sub_Saharan_Africa	64	6.646	5.623	84.607	113.937	82.934	31.003	12264	3.227	0.007
31.25	-27.75	710	South_Africa	6	Sub_Saharan_Africa	64	6.646	6.1	91.785	113.937	113.241	1	2503	3.182	0.002
31.75	-27.75	710	South_Africa	6	Sub_Saharan_Africa	64	6.646	5.078	76.407	113.937	93.953	19.984	1187	3.136	0.002
32.25	-27.75	710	South_Africa	6	Sub_Saharan_Africa	74	4.928	4.796	97.321	112.66	87.964	24.696	461	3.037	0.06
114.25	-27.75	36	Australia	8	Southeast_Asia_and_Oceania	62	2.145	-999	-999	114.589	-999	-999	16398	6.89	0
114.75	-27.75	36	Australia	8	Southeast_Asia_and_Oceania	62	2.145	1.465	68.298	114.589	50.285	64.304	19946	3.31	0
147.75	-27.75	36	Australia	8	Southeast_Asia_and_Oceania	63	4.368	0.336	7.692	106.091	70.317	35.774	5357	2.361	0
148.25	-27.75	36	Australia	8	Southeast_Asia_and_Oceania	63	4.368	0.505	11.561	106.091	39.836	66.255	5824	2.361	0
148.75	-27.75	36	Australia	8	Southeast_Asia_and_Oceania	63	4.368	0.915	20.948	106.091	50.249	55.842	6427	4.055	0
149.25	-27.75	36	Australia	8	Southeast_Asia_and_Oceania	63	4.368	1.296	29.67	106.091	52.943	53.148	8865	3.415	0
149.75	-27.75	36	Australia	8	Southeast_Asia_and_Oceania	63	4.368	0.866	19.826	106.091	32.63	73.461	11597	3.331	0
150.25	-27.75	36	Australia	8	Southeast_Asia_and_Oceania	63	4.368	1.129	25.847	106.091	93.177	12.914	27468	3.413	0.022
150.75	-27.75	36	Australia	8	Southeast_Asia_and_Oceania	63	4.368	1.58	36.172	106.091	53.587	52.504	67995	3.435	0.004
151.25	-27.75	36	Australia	8	Southeast_Asia_and_Oceania	63	4.368	1.322	30.266	106.091	71.651	34.44	25867	4.129	0.293
151.75	-27.75	36	Australia	8	Southeast_Asia_and_Oceania	64	6.646	0.933	14.039	113.937	43.44	70.497	16245	4.685	0.034
152.25	-27.75	36	Australia	8	Southeast_Asia_and_Oceania	64	6.646	1.739	26.166	113.937	40.343	73.594	2166	4.695	0.175
152.75	-27.75	36	Australia	8	Southeast_Asia_and_Oceania	63	4.368	5.207	99	106.091	81.101	24.99	785	3.664	0.411
153.25	-27.75	36	Australia	8	Southeast_Asia_and_Oceania	65	8.072	-999	-999	120.04	-999	-999	1558	4.134	0.459
289.75	-27.75	152	Chile	2	Latin_America_and_Caribbean	51	3.872	-999	-999	117.134	-999	-999	228	1.159	0
291.25	-27.75	32	Argentina	2	Latin_America_and_Caribbean	11	-999	-999	-999	-999	-999	-999	228	1.351	0
292.75	-27.75	32	Argentina	2	Latin_America_and_Caribbean	41	2.219	1.283	57.819	109.281	104.437	4.844	532	1.236	0.922
293.25	-27.75	32	Argentina	2	Latin_America_and_Caribbean	52	3.968	1.071	26.991	120.494	120.494	1	236	1.776	0
293.75	-27.75	32	Argentina	2	Latin_America_and_Caribbean	43	4.655	-999	-999	109.593	-999	-999	3531	2.683	0
294.25	-27.75	32	Argentina	2	Latin_America_and_Caribbean	63	4.368	4.213	96.451	106.091	102.121	3.97	41960	3.386	0.076
294.75	-27.75	32	Argentina	2	Latin_America_and_Caribbean	64	6.646	3.612	54.348	113.937	87.597	26.34	15503	2.763	0
295.25	-27.75	32	Argentina	2	Latin_America_and_Caribbean	64	6.646	4.383	65.949	113.937	86.039	27.898	1436	2.64	0.019
295.75	-27.75	32	Argentina	2	Latin_America_and_Caribbean	63	4.368	4.091	93.658	106.091	83.237	22.854	5520	2.647	0.622
296.25	-27.75	32	Argentina	2	Latin_America_and_Caribbean	63	4.368	3.605	82.532	106.091	86.328	19.763	6439	2.647	0.65
296.75	-27.75	32	Argentina	2	Latin_America_and_Caribbean	63	4.368	3.472	79.487	106.091	85.648	20.443	1717	3.215	0
297.25	-27.75	32	Argentina	2	Latin_America_and_Caribbean	64	6.646	3.839	57.764	113.937	98.894	15.043	10176	3.591	0
297.75	-27.75	32	Argentina	2	Latin_America_and_Caribbean	64	6.646	3.055	45.968	113.937	95.369	18.568	26521	2.724	0
298.25	-27.75	32	Argentina	2	Latin_America_and_Caribbean	64	6.646	3.019	45.426	113.937	106.944	6.993	30978	2.656	0
298.75	-27.75	32	Argentina	2	Latin_America_and_Caribbean	64	6.646	2.528	38.038	113.937	105.83	8.107	49063	2.75	0
299.25	-27.75	32	Argentina	2	Latin_America_and_Caribbean	64	6.646	2.79	41.98	113.937	103.98	9.957	15669	2.877	0.001
299.75	-27.75	32	Argentina	2	Latin_America_and_Caribbean	65	8.072	4.372	54.163	120.04	98.126	21.914	1796	3.396	0
300.75	-27.75	32	Argentina	2	Latin_America_and_Caribbean	66	10.378	5.387	51.908	116.768	115.606	1.162	6127	3.512	0
301.25	-27.75	32	Argentina	2	Latin_America_and_Caribbean	66	10.378	4.963	47.822	116.768	116.575	1	3024	2.43	0.354
301.75	-27.75	32	Argentina	2	Latin_America_and_Caribbean	76	5.654	5.886	99	116.547	106.891	9.656	832	1.797	0.473
302.25	-27.75	32	Argentina	2	Latin_America_and_Caribbean	76	5.654	5.53	97.807	116.547	107.944	8.603	5378	2.947	0.689
302.75	-27.75	32	Argentina	2	Latin_America_and_Caribbean	76	5.654	5.371	94.995	116.547	88.182	28.365	1249	3.173	0.599
303.25	-27.75	32	Argentina	2	Latin_America_and_Caribbean	77	8.099	5.38	66.428	114.892	121.415	1	222	13.437	0.963
303.75	-27.75	32	Argentina	2	Latin_America_and_Caribbean	77	8.099	5.086	62.798	114.892	106.394	8.498	4498	3.897	0.042
304.25	-27.75	32	Argentina	2	Latin_America_and_Caribbean	68	10.438	6.345	60.788	117.239	106.39	10.849	5212	6.42	0
304.75	-27.75	32	Argentina	2	Latin_America_and_Caribbean	68	10.438	4.785	45.842	117.239	106.863	10.376	14714	6.5	0
305.25	-27.75	76	Brazil	2	Latin_America_and_Caribbean	68	10.438	3.47	33.244	117.239	113.413	3.826	127632	6.516	0
305.75	-27.75	76	Brazil	2	Latin_America_and_Caribbean	68	10.438	2.41	23.089	117.239	102.105	15.134	182289	5.605	0.001
306.25	-27.75	76	Brazil	2	Latin_America_and_Caribbean	68	10.438	2.334	22.361	117.239	105.21	12.029	158293	4.95	0.002
306.75	-27.75	76	Brazil	2	Latin_America_and_Caribbean	68	10.438	2.413	23.117	117.239	95.881	21.358	160672	5.169	0
307.25	-27.75	76	Brazil	2	Latin_America_and_Caribbean	68	10.438	2.432	23.299	117.239	100.681	16.558	151254	4.613	0
307.75	-27.75	76	Brazil	2	Latin_America_and_Caribbean	68	10.438	2.875	27.544	117.239	97.743	19.496	112734	5.455	0
308.25	-27.75	76	Brazil	2	Latin_America_and_Caribbean	68	10.438	3.077	29.479	117.239	102.641	14.598	98841	5.654	0.001
308.75	-27.75	76	Brazil	2	Latin_America_and_Caribbean	69	10.154	3.538	34.843	116.365	108.448	7.917	47994	6.255	0.002
309.25	-27.75	76	Brazil	2	Latin_America_and_Caribbean	69	10.154	3.902	38.428	116.365	109.665	6.7	24524	9.057	0.01
309.75	-27.75	76	Brazil	2	Latin_America_and_Caribbean	68	10.438	3.772	36.137	117.239	102.002	15.237	5061	9.817	0.04
310.25	-27.75	76	Brazil	2	Latin_America_and_Caribbean	68	10.438	4.47	42.824	117.239	103.812	13.427	17583	7.793	0.013
310.75	-27.75	76	Brazil	2	Latin_America_and_Caribbean	68	10.438	4.295	41.148	117.239	121.632	1	6646	6.952	0.03
311.25	-27.75	76	Brazil	2	Latin_America_and_Caribbean	69	10.154	-999	-999	116.365	-999	-999	5825	5.17	0.283
18.75	-27.25	516	Namibia	6	Sub_Saharan_Africa	61	6.291	0.179	2.845	124.975	45.852	79.123	237	1.674	0
19.25	-27.25	516	Namibia	6	Sub_Saharan_Africa	62	2.145	0.155	7.226	114.589	57.577	57.012	474	1.491	0
19.75	-27.25	516	Namibia	6	Sub_Saharan_Africa	62	2.145	0.162	7.552	114.589	51.175	63.414	822	1.23	0
20.25	-27.25	710	South_Africa	6	Sub_Saharan_Africa	62	2.145	0.274	12.774	114.589	66.792	47.797	467	0.887	0
20.75	-27.25	710	South_Africa	6	Sub_Saharan_Africa	62	2.145	0.375	17.483	114.589	79.355	35.234	467	0.904	0
22.25	-27.25	710	South_Africa	6	Sub_Saharan_Africa	62	2.145	0.705	32.867	114.589	76.639	37.95	229	0.807	0
23.25	-27.25	710	South_Africa	6	Sub_Saharan_Africa	62	2.145	0.425	19.814	114.589	23.005	91.584	237	1.297	0.002
24.25	-27.25	710	South_Africa	6	Sub_Saharan_Africa	63	4.368	1.41	32.28	106.091	62.715	43.376	12872	0.904	0.031
24.75	-27.25	710	South_Africa	6	Sub_Saharan_Africa	63	4.368	1.536	35.165	106.091	57.915	48.176	65750	1.803	0
25.25	-27.25	710	South_Africa	6	Sub_Saharan_Africa	63	4.368	1.419	32.486	106.091	56.691	49.4	67879	1.94	0.001
25.75	-27.25	710	South_Africa	6	Sub_Saharan_Africa	63	4.368	1.404	32.143	106.091	44.944	61.147	34040	1.756	0
26.25	-27.25	710	South_Africa	6	Sub_Saharan_Africa	63	4.368	1.954	44.734	106.091	58.251	47.84	50029	2.057	0.013
26.75	-27.25	710	South_Africa	6	Sub_Saharan_Africa	63	4.368	2.285	52.312	106.091	57.197	48.894	49440	2.634	0.006
27.25	-27.25	710	South_Africa	6	Sub_Saharan_Africa	63	4.368	2.224	50.916	106.091	56.113	49.978	57035	2.263	0.013
27.75	-27.25	710	South_Africa	6	Sub_Saharan_Africa	63	4.368	2.158	49.405	106.091	54.417	51.674	56865	2.017	0.011
28.25	-27.25	710	South_Africa	6	Sub_Saharan_Africa	54	7.815	2.669	34.152	107.948	55.434	52.514	61217	3.384	0.007
28.75	-27.25	710	South_Africa	6	Sub_Saharan_Africa	54	7.815	3.047	38.989	107.948	62.638	45.31	62815	3.369	0.014
29.25	-27.25	710	South_Africa	6	Sub_Saharan_Africa	54	7.815	3.652	46.731	107.948	70.385	37.563	46777	4.119	0.003
29.75	-27.25	710	South_Africa	6	Sub_Saharan_Africa	54	7.815	4.354	55.713	107.948	72.698	35.25	22748	3.76	0.002
30.25	-27.25	710	South_Africa	6	Sub_Saharan_Africa	54	7.815	5.103	65.298	107.948	68.894	39.054	17459	3.438	0
30.75	-27.25	710	South_Africa	6	Sub_Saharan_Africa	64	6.646	6.424	96.66	113.937	87.571	26.366	6703	3.827	0.004
31.25	-27.25	710	South_Africa	6	Sub_Saharan_Africa	64	6.646	5.681	85.48	113.937	98.124	15.813	11732	5.896	0.001
31.75	-27.25	748	Swaziland	6	Sub_Saharan_Africa	73	4.63	5.421	99	122.806	98.078	24.728	11695	4.437	0.003
32.25	-27.25	710	South_Africa	6	Sub_Saharan_Africa	73	4.63	5.331	99	122.806	80.969	41.837	329	2.118	0.021
32.75	-27.25	710	South_Africa	6	Sub_Saharan_Africa	74	4.928	-999	-999	112.66	-999	-999	358	1.672	0
114.25	-27.25	36	Australia	8	Southeast_Asia_and_Oceania	62	2.145	-999	-999	114.589	-999	-999	19730	2.973	0
145.75	-27.25	36	Australia	8	Southeast_Asia_and_Oceania	62	2.145	-999	-999	114.589	-999	-999	918	2.361	0
146.25	-27.25	36	Australia	8	Southeast_Asia_and_Oceania	62	2.145	0.168	7.832	114.589	81.931	32.658	1147	2.361	0
146.75	-27.25	36	Australia	8	Southeast_Asia_and_Oceania	62	2.145	0.127	5.921	114.589	106.751	7.838	1912	2.361	0
147.25	-27.25	36	Australia	8	Southeast_Asia_and_Oceania	63	4.368	0.276	6.319	106.091	88.809	17.282	4162	2.361	0
147.75	-27.25	36	Australia	8	Southeast_Asia_and_Oceania	63	4.368	0.686	15.705	106.091	63.204	42.887	6208	2.361	0
148.25	-27.25	36	Australia	8	Southeast_Asia_and_Oceania	63	4.368	0.864	19.78	106.091	42.881	63.21	6132	2.511	0
148.75	-27.25	36	Australia	8	Southeast_Asia_and_Oceania	63	4.368	0.477	10.92	106.091	56.37	49.721	2610	2.861	0
149.25	-27.25	36	Australia	8	Southeast_Asia_and_Oceania	63	4.368	1.077	24.657	106.091	51.61	54.481	5781	3.017	0
149.75	-27.25	36	Australia	8	Southeast_Asia_and_Oceania	63	4.368	0.558	12.775	106.091	104.531	1.56	29769	3.322	0.001
150.25	-27.25	36	Australia	8	Southeast_Asia_and_Oceania	63	4.368	0.896	20.513	106.091	93.669	12.422	15720	3.4	0.007
150.75	-27.25	36	Australia	8	Southeast_Asia_and_Oceania	63	4.368	1.538	35.211	106.091	98.401	7.69	21875	3.439	0.005
151.25	-27.25	36	Australia	8	Southeast_Asia_and_Oceania	63	4.368	1.432	32.784	106.091	74.562	31.529	5333	4.291	0.232
151.75	-27.25	36	Australia	8	Southeast_Asia_and_Oceania	64	6.646	1.483	22.314	113.937	52.273	61.664	6578	4.588	0.059
152.25	-27.25	36	Australia	8	Southeast_Asia_and_Oceania	64	6.646	2.388	35.931	113.937	79.827	34.11	4520	3.545	0
152.75	-27.25	36	Australia	8	Southeast_Asia_and_Oceania	64	6.646	5.405	81.327	113.937	88.621	25.316	798	3.267	0.576
293.25	-27.25	32	Argentina	2	Latin_America_and_Caribbean	42	3.725	-999	-999	110.284	-999	-999	237	1.584	0
293.75	-27.25	32	Argentina	2	Latin_America_and_Caribbean	53	5.1	2.275	44.608	105.53	117.778	1	1360	2.748	0
294.25	-27.25	32	Argentina	2	Latin_America_and_Caribbean	55	9.054	3.779	41.738	107.558	99.988	7.57	15032	2.733	0.009
294.75	-27.25	32	Argentina	2	Latin_America_and_Caribbean	66	10.378	3.847	37.069	116.768	99.413	17.355	50600	2.622	0.009
295.25	-27.25	32	Argentina	2	Latin_America_and_Caribbean	65	8.072	3.218	39.866	120.04	90.81	29.23	18295	2.937	0.003
295.75	-27.25	32	Argentina	2	Latin_America_and_Caribbean	64	6.646	3.139	47.231	113.937	85.972	27.965	1652	2.647	0.001
296.75	-27.25	32	Argentina	2	Latin_America_and_Caribbean	73	4.63	3.497	75.529	122.806	77.107	45.699	3320	3.713	0
297.25	-27.25	32	Argentina	2	Latin_America_and_Caribbean	74	4.928	4.342	88.109	112.66	102.655	10.005	13372	3.7	0
297.75	-27.25	32	Argentina	2	Latin_America_and_Caribbean	74	4.928	3.918	79.505	112.66	99.388	13.272	24841	2.85	0
298.25	-27.25	32	Argentina	2	Latin_America_and_Caribbean	74	4.928	3.176	64.448	112.66	99.652	13.008	49717	2.737	0
298.75	-27.25	32	Argentina	2	Latin_America_and_Caribbean	74	4.928	2.79	56.615	112.66	99.487	13.173	68366	2.647	0
299.25	-27.25	32	Argentina	2	Latin_America_and_Caribbean	74	4.928	3.214	65.219	112.66	95.739	16.921	71961	2.647	0
299.75	-27.25	32	Argentina	2	Latin_America_and_Caribbean	75	4.196	5.256	99	118.916	102.206	16.71	4098	2.757	0
300.25	-27.25	32	Argentina	2	Latin_America_and_Caribbean	66	10.378	3.771	36.336	116.768	101.724	15.044	2603	4.78	0
300.75	-27.25	32	Argentina	2	Latin_America_and_Caribbean	76	5.654	5.437	96.162	116.547	108.504	8.043	2408	4.877	0.027
301.25	-27.25	32	Argentina	2	Latin_America_and_Caribbean	76	5.654	6.694	99	116.547	108.458	8.089	4701	4.181	0.634
301.75	-27.25	600	Paraguay	2	Latin_America_and_Caribbean	66	10.378	5.488	52.881	116.768	102.888	13.88	1144	2.744	0
302.25	-27.25	600	Paraguay	2	Latin_America_and_Caribbean	76	5.654	5.345	94.535	116.547	96.782	19.765	3826	3.467	0.422
302.75	-27.25	600	Paraguay	2	Latin_America_and_Caribbean	76	5.654	4.614	81.606	116.547	89.395	27.152	4536	4.474	0
303.25	-27.25	600	Paraguay	2	Latin_America_and_Caribbean	77	8.099	5.549	68.515	114.892	95.359	19.533	8884	4.291	0.026
303.75	-27.25	600	Paraguay	2	Latin_America_and_Caribbean	77	8.099	3.27	40.375	114.892	100.215	14.677	68139	4.263	0.005
304.25	-27.25	600	Paraguay	2	Latin_America_and_Caribbean	68	10.438	3.403	32.602	117.239	106.691	10.548	101642	3.9	0.003
304.75	-27.25	32	Argentina	2	Latin_America_and_Caribbean	68	10.438	5.151	49.349	117.239	100.283	16.956	29261	4.448	0
305.25	-27.25	32	Argentina	2	Latin_America_and_Caribbean	68	10.438	9.263	88.743	117.239	114.761	2.478	7175	5.136	0
305.75	-27.25	32	Argentina	2	Latin_America_and_Caribbean	68	10.438	2.856	27.362	117.239	93.376	23.863	61363	6.828	0
306.25	-27.25	76	Brazil	2	Latin_America_and_Caribbean	69	10.154	3.281	32.312	116.365	97.49	18.875	101581	6.558	0.001
306.75	-27.25	76	Brazil	2	Latin_America_and_Caribbean	69	10.154	3.424	33.721	116.365	98.595	17.77	94008	6.679	0.001
307.25	-27.25	76	Brazil	2	Latin_America_and_Caribbean	69	10.154	3.37	33.189	116.365	99.213	17.152	81997	6.486	0.001
307.75	-27.25	76	Brazil	2	Latin_America_and_Caribbean	68	10.438	3.685	35.304	117.239	106.211	11.028	73680	7.017	0
308.25	-27.25	76	Brazil	2	Latin_America_and_Caribbean	69	10.154	3.904	38.448	116.365	106.995	9.37	51980	6.261	0.002
308.75	-27.25	76	Brazil	2	Latin_America_and_Caribbean	69	10.154	3.36	33.09	116.365	106.688	9.677	70519	5.164	0.003
309.25	-27.25	76	Brazil	2	Latin_America_and_Caribbean	69	10.154	3.624	35.69	116.365	104.202	12.163	17674	6.753	0.018
309.75	-27.25	76	Brazil	2	Latin_America_and_Caribbean	69	10.154	4.565	44.958	116.365	115.966	1	18313	8.601	0.252
310.25	-27.25	76	Brazil	2	Latin_America_and_Caribbean	68	10.438	4.068	38.973	117.239	111.159	6.08	24475	5.61	0.1
310.75	-27.25	76	Brazil	2	Latin_America_and_Caribbean	68	10.438	4.208	40.314	117.239	122.583	1	7079	5.375	0.4
311.25	-27.25	76	Brazil	2	Latin_America_and_Caribbean	68	10.438	-999	-999	117.239	-999	-999	11195	4.137	0.433
19.25	-26.75	516	Namibia	6	Sub_Saharan_Africa	61	6.291	0.159	2.527	124.975	61.933	63.042	238	1.321	0
19.75	-26.75	516	Namibia	6	Sub_Saharan_Africa	62	2.145	0.175	8.159	114.589	74.371	40.218	818	1.17	0
20.25	-26.75	710	South_Africa	6	Sub_Saharan_Africa	62	2.145	0.523	24.382	114.589	76.331	38.258	230	0.887	0
20.75	-26.75	72	Botswana	6	Sub_Saharan_Africa	62	2.145	0.37	17.249	114.589	102.122	12.467	469	0.904	0
22.25	-26.75	710	South_Africa	6	Sub_Saharan_Africa	62	2.145	0.387	18.042	114.589	50.349	64.24	310	0.456	0
22.75	-26.75	710	South_Africa	6	Sub_Saharan_Africa	62	2.145	0.412	19.207	114.589	34.486	80.103	1024	0.456	0
23.25	-26.75	710	South_Africa	6	Sub_Saharan_Africa	62	2.145	0.889	41.445	114.589	62.735	51.854	250	0.456	0
23.75	-26.75	710	South_Africa	6	Sub_Saharan_Africa	63	4.368	0.84	19.231	106.091	67.565	38.526	45001	0.456	0.001
24.25	-26.75	710	South_Africa	6	Sub_Saharan_Africa	63	4.368	1.235	28.274	106.091	55.044	51.047	34747	1.396	0.041
24.75	-26.75	710	South_Africa	6	Sub_Saharan_Africa	63	4.368	1.242	28.434	106.091	42.426	63.665	28543	3.291	0.007
25.25	-26.75	710	South_Africa	6	Sub_Saharan_Africa	63	4.368	1.222	27.976	106.091	45.069	61.022	50339	2.685	0.01
25.75	-26.75	710	South_Africa	6	Sub_Saharan_Africa	63	4.368	1.618	37.042	106.091	44.402	61.689	31909	2.217	0.015
26.25	-26.75	710	South_Africa	6	Sub_Saharan_Africa	63	4.368	2.159	49.428	106.091	50.651	55.44	41696	2.269	0.004
26.75	-26.75	710	South_Africa	6	Sub_Saharan_Africa	63	4.368	2.555	58.494	106.091	66.687	39.404	59166	2.59	0.007
27.25	-26.75	710	South_Africa	6	Sub_Saharan_Africa	63	4.368	2.866	65.614	106.091	41.422	64.669	33733	2.58	0.01
27.75	-26.75	710	South_Africa	6	Sub_Saharan_Africa	63	4.368	2.469	56.525	106.091	62.877	43.214	36721	2.424	0.012
28.25	-26.75	710	South_Africa	6	Sub_Saharan_Africa	64	6.646	3.072	46.223	113.937	65.478	48.459	48830	2.276	0.005
28.75	-26.75	710	South_Africa	6	Sub_Saharan_Africa	54	7.815	3.459	44.261	107.948	70.087	37.861	40587	3.148	0.005
29.25	-26.75	710	South_Africa	6	Sub_Saharan_Africa	54	7.815	3.698	47.319	107.948	62.856	45.092	43851	3.693	0.001
29.75	-26.75	710	South_Africa	6	Sub_Saharan_Africa	54	7.815	3.838	49.111	107.948	104.093	3.855	41712	4.024	0.002
30.25	-26.75	710	South_Africa	6	Sub_Saharan_Africa	54	7.815	4.937	63.173	107.948	62.434	45.514	18483	3.604	0.007
30.75	-26.75	710	South_Africa	6	Sub_Saharan_Africa	65	8.072	6.126	75.892	120.04	73.01	47.03	8535	5.179	0
31.25	-26.75	748	Swaziland	6	Sub_Saharan_Africa	64	6.646	3.336	50.196	113.937	77.129	36.808	11048	6.342	0.014
31.75	-26.75	748	Swaziland	6	Sub_Saharan_Africa	73	4.63	3.276	70.756	122.806	73.493	49.313	6502	5.346	0.003
32.25	-26.75	508	Mozambique	6	Sub_Saharan_Africa	74	4.928	1.232	25	112.66	66.088	46.572	5353	4.224	0
32.75	-26.75	508	Mozambique	6	Sub_Saharan_Africa	74	4.928	-999	-999	112.66	-999	-999	4011	1.905	0
146.75	-26.75	36	Australia	8	Southeast_Asia_and_Oceania	63	4.368	0.329	7.532	106.091	83.059	23.032	1613	2.361	0
147.25	-26.75	36	Australia	8	Southeast_Asia_and_Oceania	63	4.368	0.581	13.301	106.091	81.714	24.377	8083	2.584	0
147.75	-26.75	36	Australia	8	Southeast_Asia_and_Oceania	63	4.368	0.819	18.75	106.091	53.837	52.254	7243	2.418	0
148.25	-26.75	36	Australia	8	Southeast_Asia_and_Oceania	63	4.368	0.921	21.085	106.091	36.224	69.867	922	2.515	0
148.75	-26.75	36	Australia	8	Southeast_Asia_and_Oceania	63	4.368	0.756	17.308	106.091	64.469	41.622	3764	2.717	0
149.25	-26.75	36	Australia	8	Southeast_Asia_and_Oceania	63	4.368	1.174	26.877	106.091	89.738	16.353	34690	3.313	0
149.75	-26.75	36	Australia	8	Southeast_Asia_and_Oceania	63	4.368	1.261	28.869	106.091	89.034	17.057	33000	3.326	0.001
150.25	-26.75	36	Australia	8	Southeast_Asia_and_Oceania	63	4.368	1.48	33.883	106.091	99.703	6.388	30643	3.358	0.003
150.75	-26.75	36	Australia	8	Southeast_Asia_and_Oceania	63	4.368	0.908	20.788	106.091	78.417	27.674	42109	3.301	0.003
151.25	-26.75	36	Australia	8	Southeast_Asia_and_Oceania	63	4.368	2.366	54.167	106.091	80.673	25.418	4445	3.516	0.046
151.75	-26.75	36	Australia	8	Southeast_Asia_and_Oceania	64	6.646	5.877	88.429	113.937	83.611	30.326	1944	4.518	0.129
152.25	-26.75	36	Australia	8	Southeast_Asia_and_Oceania	64	6.646	6.111	91.95	113.937	84.306	29.631	719	3.83	0.47
293.25	-26.75	32	Argentina	2	Latin_America_and_Caribbean	33	6.606	0.726	10.99	116.326	120.502	1	548	1.584	0
293.75	-26.75	32	Argentina	2	Latin_America_and_Caribbean	44	6.257	1.071	17.117	107.115	120.494	1	238	1.491	0.576
294.25	-26.75	32	Argentina	2	Latin_America_and_Caribbean	55	9.054	4.734	52.286	107.558	110.322	1	1142	2.797	0.004
294.75	-26.75	32	Argentina	2	Latin_America_and_Caribbean	65	8.072	3.815	47.262	120.04	97.058	22.982	40563	2.839	0.023
295.25	-26.75	32	Argentina	2	Latin_America_and_Caribbean	65	8.072	2.591	32.099	120.04	91.804	28.236	108114	3.659	0.01
295.75	-26.75	32	Argentina	2	Latin_America_and_Caribbean	64	6.646	3.224	48.51	113.937	87.668	26.269	6671	2.647	0.003
296.25	-26.75	32	Argentina	2	Latin_America_and_Caribbean	74	4.928	3.289	66.741	112.66	81.533	31.127	897	3.055	0
296.75	-26.75	32	Argentina	2	Latin_America_and_Caribbean	73	4.63	4.109	88.747	122.806	81.388	41.418	1372	3.966	0
297.25	-26.75	32	Argentina	2	Latin_America_and_Caribbean	74	4.928	4.418	89.651	112.66	100.9	11.76	4987	4.036	0
297.75	-26.75	32	Argentina	2	Latin_America_and_Caribbean	74	4.928	3.866	78.45	112.66	100.615	12.045	12722	3.211	0
298.25	-26.75	32	Argentina	2	Latin_America_and_Caribbean	74	4.928	3.724	75.568	112.66	102.559	10.101	27509	2.744	0
298.75	-26.75	32	Argentina	2	Latin_America_and_Caribbean	74	4.928	3.474	70.495	112.66	98.423	14.237	39217	2.647	0
[truncated: 28,711 more rows]
